# Supplementary material for: Altered NRF2 signalling in systemic redox imbalance: Insights from non-communicable diseases
Source: Redox Biol. 2025 Oct 10;87:103891. doi: 10.1016/j.redox.2025.103891 (PMC12554130; doi:10.1016/j.redox.2025.103891)
Supplement: Multimedia component 1 [file mmc1.xlsx]

## Sheet: MONIKA ONLY
									While the association between smoking and lower respiratory tract diseases is well established, its relationship with upper respiratory tract diseases, such as chronic rhinosinusitis (CRS), remains less well understood. A meta-analysis reported that a greater proportion of CRS patients were ever smokers (40%) compared with non-CRS individuals (33%), suggesting that cigarette smoke exposure may in…
No.	PMID	Authors	Year	DOI	Disease	Sample	Method	Type of study	N number (case)	N number (control)	Control type	GCLC	GCLM	HMOX1	NQO1	SRXN1	TXNRD1	Statistical significance	UP
NEUROLOGICAL DISEASES
1	31682033	S Petrillo, T Schirinzi, G Di Lazzaro, J D'Amico, VL Colona, E Bertini, M Pierantozzi, L Mari, NB Mercuri, F Piemonte, A Pisani	2020	10.1002/mds.27878	Parkinson Disease	Leukocytes	RT-qPCR		45	40	Healthy subject	+						0.01	UP
							Western blot		32	32					+
2	34848989	E Milanesi, M Dobre, CA Cucos, AI Rojo, J Jiménez-Villegas, E Capetillo-Zarate, C Matute, G Piñol-Ripoll, G Manda, A Cuadrado	2021	10.2147/JIR.S334337	Alzheimer Disease	Circulation-related	Other (in comments)		38	38	Non-AD					+		0.01	UP
															+
														+
RESPIRATORY TRACT DISEASES
3	23584289	M Yamamoto, A Singh, F Sava, M Pui, SJ Tebbutt, C Carlsten	2013	10.1289%2Fehp.1205963	Asthma	PBMC	RT-qPCR		13	0	Placebo-treated	+							DOWN
															+
4	27130714	K Sudini, GB Diette, PN Breysse, MC McCormack, D Bull, S Biswal, S Zhai, N Brereton, RD Peng, EC Matsui	2016	10.1016/j.jaip.2016.03.012	Asthma	PBMC	RT-qPCR		40	0	Placebo-treated		+					ns
														+
															+
5	27555763	AMF Pasini, M Ferrari, C Stranieri, P Vallerio, C Mozzini, U Garbin, G Zambon, L Cominacini	2016	10.2147/COPD.S102218	Pulmonary Disease, Chronic Obstructive	PBMC	RT-qPCR		30	30	Healthy subject			+				0.001	UP
							Western blot							+
6	25518008	V Sampath, JS Garland, D Helbling, D Dimmock, NP Mulrooney, PM Simpson, JC Murray, JM Dagle	2015	10.1038/pr.2014.200	Bronchopulmonary Dysplasia in Infant, Very Low Birth Weight	Circulation-related	RT-qPCR		284	375	Healthy subject				+			0.01	UP
												+						ns
														+
7	32000766	AM Fratta Pasini, C Stranieri, M Ferrari, U Garbin, L Cazzoletti, C Mozzini, F Spelta, D Peserico, L Cominacini	2020	10.1186/s12931-020-1292-7	Pulmonary Disease, Chronic Obstructive	PBMC	RT-qPCR		60	71	Healthy subject			+				0.05	UP
												+
CARDIOVASCULAR DISEASES
8	33961973	Y Ayıkgöz, AM Salih, N Kankılıç, E Temiz	2021	10.1016/j.gene.2021.145690	Cardiopulmonary Bypass	Plasma	RT-qPCR		15	0	Subject prior to the treatment			+				0.01	UP
9	29743974	A Piechota-Polanczyk, A Kopacz, D Kloska, B Zagrapan, C Neumayer, A Grochot-Przeczek, I Huk, C Brostjan, J Dulak, A Jozkowicz	2018	10.1155/2018/2028936	Aortic Aneurysm, Abdominal	Circulation-related	RT-qPCR		28	14	Pharmacological treatment		+					ns
														+
															+
							ELISA							+				0.05	UP
10	15183196	C Furman, AK Rundlöf, G Larigauderie, M Jaye, G Bricca, C Copin, AM Kandoussi, JC Fruchart, ES Arnér, M Rouis	2004	10.1016/j.freeradbiomed.2004.04.016	Plaque, Atherosclerotic	Circulation-related	RT-qPCR		4	4	Tissue adjacent to the diseased tissue						+	0.05	UP
11	31340238	JE Barbosa, MB Stockler-Pinto, BO da Cruz, ACT da Silva, JS Anjos, CT Mesquita, D Mafra, LFMF Cardozo	2019	10.5935/abc.20190125	Coronary Artery Disease	PBMC	RT-qPCR		35	12	Healthy subject				+			ns
238	38158664	Shunli Liang, You Wu, Rongbo Zhang, Xilin Xin, Linsheng Xu	2023	10.14715/cmb/2023.69.13.32	Ischemic stroke patients with qi deficiency and blood stasis		Western blot		59	58					YES			0.05	UP
DIABETES, OBESITY, AND METABOLIC SYNDROME
12	25875220	H Yang, W Xu, Z Zhou, J Liu, X Li, L Chen, J Weng, Z Yu	2015	10.1055/s-0035-1545345	Diabetes Mellitus, Type 2	PBMC	Western blot		14	14	Subject prior to the treatment				+			0.01	UP
13	29346597	P Dandona, H Ghanim, S Abuaysheh, K Green, S Dhindsa, A Makdissi, M Batra, ND Kuhadiya, A Chaudhuri	2018	10.1210/jc.2017-02343	Diabetes Mellitus, Type 2 and Obesity	PBMC	RT-qPCR		14	10	Placebo-treated			+				0.05	UP
															+
							Western blot							+				N/A	?
															+			0.05	UP
14	34371884	N Rabbani, M Xue, MO Weickert, PJ Thornalley	2021	10.3390/nu13072374	Obesity	PBMC	Other (in comments)		29	0	Placebo-treated	+						ns
													+					0.001	DOWN
													+					0.01	DOWN
														+				0.001	UP
														+				0.01	UP
															+			0.05	UP
															+			0.01	UP
															+			0.01	DOWN
															+
																	+	ns
15	36012132	AH Cincotta, E Cersosimo, M Alatrach, M Ezrokhi, C Agyin, J Adams, R Chilton, C Triplitt, B Chamarthi, N Cominos, RA DeFronzo	2022	10.3390/ijms23168851	Diabetes Mellitus, Type 2	PBMC	RT-qPCR		15	0	Subject prior to the treatment			+				0.001	DOWN
															+			0.05	DOWN
16	27374075	X Xu, J Sun, X Chang, J Wang, M Luo, KA Wintergerst, L Miao, L Cai	2016	10.1111/jcmm.12900	Diabetes Mellitus, Type 2	Serum	ELISA		84	53	Healthy subject			+				ns
17	32049633	S Baig, M Shabeer, RE Parvaresh, M Agarwal, MH Lee, DSQ Ooi, C Chia, N Aung, G Ng, Y Teo, V Chhay, F Magkos, A Vidal-Puig, RCS Seet, SA Toh	2020	10.1136/bmjdrc-2019-000945	Diabetes Mellitus, Type 2 (family history)	PBMC	RT-qPCR		9	9	Healthy subject						+	0.05	UP
18	36829785	IL Ferreira, S Costa, BJ Moraes, A Costa, O Fokt, D Marinho, V Alves, IP Baptista, AC Rego	2023	10.3390/antiox12020226	Periodontitis	PBMC	RT-qPCR		10	10	Healthy subject	+						0.001	DOWN
													+					0.01	DOWN
														+				ns
					Periodontitis and Diabetes Mellitus, Type 2				10	10	Subject with a single disease (Peridontitis)	+						0.01	UP
													+					0.05	UP
														+
					Diabetes Mellitus, Type 2				10	10	Healthy subject	+						ns
													+
														+
					Periodontitis and Diabetes Mellitus, Type 2				10	10	Subject with a single disease (Diabetes Mellitus, Type 2)	+						ns
													+
														+
19	38069389	GY Bekyarova, DG Vankova, VH Madjova, NA Bekyarov, AS Salim, DG Ivanova, SM Stoeva, DI Gerova, YD Kiselova-Kaneva	2023	10.3390/ijms242317067	Metabolic Syndrome	PBMC	RT-qPCR		30	14	Healthy subject			+				0.05	UP
20	25057809	A Camargo, P Peña-Orihuela, OA Rangel-Zúñiga, P Pérez-Martínez, J Delgado-Lista, C Cruz-Teno, C Marín, F Tinahones, MM Malagón, HM Roche, F Pérez-Jiménez, J López-Miranda	2014	10.1016/j.fct.2014.07.024	Metabolic Syndrome	PBMC	RT-qPCR		75	0	Subject prior to the treatment						+	0.05	UP
HEREDITARY BLOOD DISORDERS
21	27071063	JF Doss, JC Jonassaint, ME Garrett, AE Ashley-Koch, MJ Telen, J-T Chi	2016	10.1371/journal.pone.0152895	Anemia, Sickle Cell	Whole blood	RT-qPCR		16	16	Subject prior to the treatment			+				0.05	UP
															+			ns
22	31198069	N Somparn, A Prawan, L Senggunprai, U Kukongviriyapan, A Jetsrisuparb, MH Lee, DH Kim, V Kukongviriyapan, YJ Surh	2019	10.1080/10715762.2019.1632444	beta-Thalassemia	PBMC	RT-qPCR		22	24	Healthy subject	+						0.05	UP
														+				ns
							Western blot				Healthy subject	+						0.01	UP
														+				ns
CANCER
23	22634319	DS Hong, R Kurzrock, JG Supko, X He, A Naing, J Wheler, D Lawrence, JP Eder, CJ Meyer, DA Ferguson, J Mier, M Konopleva, S Konoplev, M Andreeff, D Kufe, H Lazarus, GI Shapiro, B Dezube	2012	10.1158/1078-0432.CCR-11-2703	Neoplasms (advanced solid tumors and Lymphomas)	PBMC	RT-qPCR		14	14	Subject prior to the treatment				+			0.001	UP
24	20345481	T Miyazaki, Y Kirino, M Takeno, S Samukawa, M Hama, M Tanaka, S Yamaji, A Ueda, N Tomita, H Fujita, Y Ishigatsubo	2010	10.1111/j.1349-7006.2010.01550.x	Precursor Cell Lymphoblastic Leukemia-Lymphoma	PBMC	Western blot		4	4	Healthy subject			+				ns
					Leukemia, Myeloid, Acute				12	4				+
25	25802333	D Ma, Q Fang, P Wang, R Gao, W Wu, T Lu, L Cao, X Hu, J Wang	2015	10.1074/jbc.M114.626960	Leukemia, Myelogenous, Chronic	PBMC	RT-qPCR		17	18	Responders			+				0.05	UP
26	33903766	FM Consonni, A Bleve, MG Totaro, M Storto, P Kunderfranco, A Termanini, F Pasqualini, C Alì, C Pandolfo, F Sgambelluri, G Grazia, M Santinami, A Maurichi, M Milione, M Erreni, A Doni, M Fabbri, L Gribaldo, E Rulli, MP Soares, V Torri, R Mortarini, A Anichini, A Sica	2021	10.1038/s41590-021-00921-5	Melanoma	Monocytes	Fluorescence measurements		92	0	Lack of control			+				N/A	UP
27	37199349	J Wang, H Peng, G Zhang, W Yan	2023	10.1080/16078454.2023.2198862	Lymphoma, Large B-Cell, Diffuse	B-cell derived tumor	Other (in comments)		604	0	Lack of control	+						0.001	UP
													+					0.01	DOWN
28	32455559	E Reszka, M Lesicka, E Wieczorek, E Jabłońska, B Janasik, M Stępnik, T Konecki, Z Jabłonowski	2020	10.3390/cancers12051296	Urinary Bladder Neoplasms	Leukocytes	RT-qPCR		122	115	Healthy subject	+						0.05	DOWN
													+					0.05	UP
														+				0.05	DOWN
															+			0.01	DOWN
																+		ns
																	+
											Healthy subject (adjusted)	+						ns
														+				0.01	UP
															+
											Healthy subject (according to DNA damage; adjusted)	+						0.01	UP
													+					0.001	UP
														+				ns
															+
																+
																	+
CHRONIC KIDNEY DISEASES
29	28785379	J Shen, M Rasmussen, Q-R Dong, M Tepel, A Scholze	2017	10.1155/2017/9091879	Kidney Failure, Chronic (non-dialysis patients)	Monocytes	RT-qPCR		29	16	Healthy subject				+			0.001	UP
							Other (in comments)		23	13					+			ns
					Kidney Failure, Chronic (hemodialysis patients)		RT-qPCR		34	16					+			0.05	UP
							Other (in comments)		29	13					+			ns
30	26992136	LFMF Cardozo, MB Stockler-Pinto, D Mafra	2016	10.1002/mnfr.201500658	Kidney Failure, Chronic (hemodialysis patients)	PBMC	RT-qPCR		13	13	Subject prior to the treatment				+			0.001	UP
31	32159187	M Esgalhado, JA Kemp, BR de Paiva, JS Brito, LFMF Cardozo, R Azevedo, DB Cunha, LS Nakao, D Mafra	2020	10.1039/c9fo02939g	Kidney Failure, Chronic (hemodialysis patients)	PBMC	RT-qPCR		14	12	Placebo-treated			+				ns
															+
							Western blot								+			0.05	UP
32	38772511	M Ribeiro, L Alvarenga, KS Coutinho-Wolino, LS Nakao, LFMF Cardozo, D Mafra	2024	10.1016/j.freeradbiomed.2024.05.034	Kidney Failure, Chronic; non-dialysis patients with Kidney Failure, Chronic stages 3–5	PBMC	RT-qPCR		10	10	Subject prior to the treatment				+			0.05	UP
														+				ns
33	25585822	LM Pedruzzi, LF Cardozo, JB Daleprane, MB Stockler-Pinto, EB Monteiro, M Leite Jr, ND Vaziri, D Mafra	2015	10.1007/s40620-014-0162-0	Kidney Failure, Chronic (hemodialysis patients)	PBMC	RT-qPCR		20	11	Healthy subject			+				ns
															+			0.01	DOWN
OTHER
34	38783088	Y Wang, X Fu, L Zeng, Y Hu, R Gao, S Xian, S Liao, J Huang, Y Yang, J Liu, H Jin, J Klaunig, Y Lu, S Zhou	2024	10.1038/s42003-024-06243-0	Cholestasis, Intrahepatic	Serum	RT-qPCR		61	27	Healthy subject			+				0.001	UP
35	27222475	P Song, K Li, L Liu, X Wang, Z Jian, W Zhang, G Wang, C Li, T Gao	2016	10.1111/jcmm.12874	Vitiligo	Serum	Other (in comments)		180	180	Healthy subject			+				0.05	DOWN
36	32242086	H Liu, AW Zimmerman, K Singh, SL Connors, E Diggins, KK Stephenson, AT Dinkova-Kostova, JW Fahey	2020	10.1038/s41598-020-62714-4	Autism Spectrum Disorder	PBMC	RT-qPCR		6	6	Subject prior to the treatment			+				ns
															+
170
171
172
173
174
175
176
177
178
179
180
181
182
183
184
185
186
187
188
189
190
191
192
193
194
195
196
197
198
199
200
201
202
203
204
205
206
207
208
209
210
211
212
213
214
215
216
217
218
219
220
221
222
223
224
225
226
227
228
229
230
231
232
233
234
235
236
237
238
239
240
241
242
243
244
245
246
247
248
249
250
251
252
253
254
255
256
257
258
259
260
261
262
263
264
265
266
267
268
269
270
271
272
273
274
275
276
277
278
279
280
281
282
283
284
285
286
287
288
289
290
291
292
293
294
295
296
297
298
299
300
301
302
303
304
305
306
307
308
309
310
311
312
313
314
315
316
317
318
319
320
321
322
323
324
325
326
327
328
329
330
331
332
333
334
335
336
337
338
339
340
341
342
343
344
345
346
347
348
349
350
351
352
353
354
355
356
357
358
359
360
361
362
363
364
365
366
367
368
369
370
371
372
373
374
375
376
377
378
379
380
381
382
383
384
385
386
387
388
389
390
391
392
393
394
395
396
397
398
399
400
401
402
403
404
405
406
407
408
409
410
411
412
413
414
415
416
417
418
419
420
421
422
423
424
425
426
427
428
429
430
431
432
433
434
435
436
437
438
439
440
441
442
443
444
445
446
447
448
449
450
451
452
453
454
455
456
457
458
459
460
461
462
463
464
465
466
467
468
469
470
471
472
473
474
475
476
477
478
479
480
481
482
483
484
485
486
487
488
489
490
491
492
493
494
495
496
497
498
499
500
501
502
503
504
505
506
507
508
509
510
511
512
513
514
515
516
517
518
519
520
521
522
523
524
525
526
527
528
529
530
531
532
533
534
535
536
537
538

## Sheet: Table S1
										While the association between smoking and lower respiratory tract diseases is well established, its relationship with upper respiratory tract diseases, such as chronic rhinosinusitis (CRS), remains less well understood. A meta-analysis reported that a greater proportion of CRS patients were ever smokers (40%) compared with non-CRS individuals (33%), suggesting that cigarette smoke exposure may in…
No.	PMID	Authors	Year	DOI	Disease	Sample	Method	Type of study	Evidence level	N number (case)	N number (control)	Control type	GCLC	GCLM	HMOX1	NQO1	SRXN1	TXNRD1	Statistical significance	UP
NEUROLOGICAL DISEASES
1	31682033	S Petrillo, T Schirinzi, G Di Lazzaro, J D'Amico, VL Colona, E Bertini, M Pierantozzi, L Mari, NB Mercuri, F Piemonte, A Pisani	2020	10.1002/mds.27878	Parkinson Disease	Leukocytes	RT-qPCR	Cohort study	3B	45	40	Healthy subject	+						0.01	UP
							Western blot			32	32					+
2	34848989	E Milanesi, M Dobre, CA Cucos, AI Rojo, J Jiménez-Villegas, E Capetillo-Zarate, C Matute, G Piñol-Ripoll, G Manda, A Cuadrado	2021	10.2147/JIR.S334337	Alzheimer Disease	Circulation-related	PCR array	Case-control study, not prospective	3B	38	38	Non-AD					+		0.01	UP
																+
															+
RESPIRATORY TRACT DISEASES
3	23584289	M Yamamoto, A Singh, F Sava, M Pui, SJ Tebbutt, C Carlsten	2013	10.1289/ehp.1205963	Asthma	PBMC	RT-qPCR	RCT, double-blind, cross-over	1B-2B	13	13	Placebo-treated	+							DOWN
																+
4	27130714	K Sudini, GB Diette, PN Breysse, MC McCormack, D Bull, S Biswal, S Zhai, N Brereton, RD Peng, EC Matsui	2016	10.1016/j.jaip.2016.03.012	Asthma	PBMC	RT-qPCR	RCT, not clear if blinded	1B-2B (not a strict placebo, dietary compound)	20	20	Placebo-treated		+					ns
															+
																+
5	27555763	AM Fratta Pasini, M Ferrari, C Stranieri, P Vallerio, C Mozzini, U Garbin, G Zambon, L Cominacini	2016	10.2147/COPD.S102218	Pulmonary Disease, Chronic Obstructive	PBMC	RT-qPCR	Case-control study, not prospective	3B	30	30	Healthy subject			+				0.001	UP
							Western blot								+
6	25518008	V Sampath, JS Garland, D Helbling, D Dimmock, NP Mulrooney, PM Simpson, JC Murray, JM Dagle	2015	10.1038/pr.2014.200	Bronchopulmonary Dysplasia in Infant, Very Low Birth Weight	Circulation-related	RT-qPCR	Cohort study, observational	3B	284	375	Healthy subject				+			0.01	UP
													+						ns
															+
7	32000766	AM Fratta Pasini, C Stranieri, M Ferrari, U Garbin, L Cazzoletti, C Mozzini, F Spelta, D Peserico, L Cominacini	2020	10.1186/s12931-020-1292-7	Pulmonary Disease, Chronic Obstructive	PBMC	RT-qPCR	Cohort study, prospective	2B-3B (loss to follow-up)	60	71	Healthy subject			+				0.05	UP
													+
238	38158664	Shunli Liang, You Wu, Rongbo Zhang, Xilin Xin, Linsheng Xu	2023	10.14715/cmb/2023.69.13.32	Ischemic stroke patients with qi deficiency and blood stasis		Western blot			59	58					YES			0.05	UP
METABOLIC DISEASES
8	25875220	H Yang, W Xu, Z Zhou, J Liu, X Li, L Chen, J Weng, Z Yu	2015	10.1055/s-0035-1545345	Diabetes Mellitus, Type 2	PBMC	Western blot	Pre-post intervention	3B	14	0	Subject prior to the treatment				+			0.01	UP
9	29346597	P Dandona, H Ghanim, S Abuaysheh, K Green, S Dhindsa, A Makdissi, M Batra, ND Kuhadiya, A Chaudhuri	2018	10.1210/jc.2017-02343	Diabetes Mellitus, Type 2 and Obesity	PBMC	RT-qPCR	RCT, placebo-controlled, single-blind (patient)	1B-2B (small sample size)	12	12	Placebo-treated			+				0.05	UP
																+
							Western blot								+				N/A	?
																+			0.05	UP
10	34371884	N Rabbani, M Xue, MO Weickert, PJ Thornalley	2021	10.3390/nu13072374	Obesity	PBMC	Quantitative mRNA array	RCT, double-blind, placebo-controlled, cross-over	1B	29	29	Placebo-treated	+						ns
														+					0.001	DOWN
														+					0.01	DOWN
															+				0.001	UP
															+				0.01	UP
																+			0.05	UP
																+			0.01	UP
																+			0.01	DOWN
																+
																		+	ns
11	36012132	AH Cincotta, E Cersosimo, M Alatrach, M Ezrokhi, C Agyin, J Adams, R Chilton, C Triplitt, B Chamarthi, N Cominos, RA DeFronzo	2022	10.3390/ijms23168851	Diabetes Mellitus, Type 2	PBMC	RT-qPCR	Pre-post intervention	3B	15	0	Subject prior to the treatment			+				0.001	DOWN
																+			0.05	DOWN
12	27374075	X Xu, J Sun, X Chang, J Wang, M Luo, KA Wintergerst, L Miao, L Cai	2016	10.1111/jcmm.12900	Diabetes Mellitus, Type 2	Serum	ELISA	Case-control study, not prospective	3B	84	53	Healthy subject			+				ns
13	32049633	S Baig, M Shabeer, RE Parvaresh, M Agarwal, MH Lee, DSQ Ooi, C Chia, N Aung, G Ng, Y Teo, V Chhay, F Magkos, A Vidal-Puig, RCS Seet, SA Toh	2020	10.1136/bmjdrc-2019-000945	Diabetes Mellitus, Type 2 (family history)	PBMC	RT-qPCR	Case-control study, open label challenge test	2B	9	9	Healthy subject						+	0.05	UP
14	36829785	IL Ferreira, S Costa, BJ Moraes, A Costa, O Fokt, D Marinho, V Alves, IP Baptista, AC Rego	2023	10.3390/antiox12020226	Periodontitis	PBMC	RT-qPCR	Case-control study, not prospective	3B	10	10	Healthy subject	+						0.001	DOWN
														+					0.01	DOWN
															+				ns
					Periodontitis and Diabetes Mellitus, Type 2					10	10	Subject with a single disease (Peridontitis)	+						0.01	UP
														+					0.05	UP
															+
					Diabetes Mellitus, Type 2					10	10	Healthy subject	+						ns
														+
															+
					Periodontitis and Diabetes Mellitus, Type 2					10	10	Subject with a single disease (Diabetes Mellitus, Type 2)	+						ns
														+
															+
15	38069389	GY Bekyarova, DG Vankova, VH Madjova, NA Bekyarov, AS Salim, DG Ivanova, SM Stoeva, DI Gerova, YD Kiselova-Kaneva	2023	10.3390/ijms242317067	Metabolic Syndrome	PBMC	RT-qPCR	Case-control study, not prospective	3B	30	14	Healthy subject			+				0.05	UP
16	25057809	A Camargo, P Peña-Orihuela, OA Rangel-Zúñiga, P Pérez-Martínez, J Delgado-Lista, C Cruz-Teno, C Marín, F Tinahones, MM Malagón, HM Roche, F Pérez-Jiménez, J López-Miranda	2014	10.1016/j.fct.2014.07.024	Metabolic Syndrome	PBMC	RT-qPCR	Multi-centre RCT, 4 dietary intervention arms, 2 arms plus supplements	2B (open-label, no control group)	75	0	Subject prior to the treatment						+	0.05	UP
CARDIOVASCULAR DISEASES
17	33961973	Y Ayıkgöz, AM Salih, N Kankılıç, E Temiz	2021	10.1016/j.gene.2021.145690	Cardiopulmonary Bypass	Plasma	RT-qPCR	Pre-post intervention (surgery)	3B	15	0	Subject prior to the treatment			+				0.01	UP
18	29743974	A Piechota-Polanczyk, A Kopacz, D Kloska, B Zagrapan, C Neumayer, A Grochot-Przeczek, I Huk, C Brostjan, J Dulak, A Jozkowicz	2018	10.1155/2018/2028936	Aortic Aneurysm, Abdominal	Circulation-related	RT-qPCR	Case-control, not prospective	3B	28	14	Pharmacological treatment		+					ns
															+
																+
							ELISA								+				0.05	UP
19	15183196	C Furman, AK Rundlöf, G Larigauderie, M Jaye, G Bricca, C Copin, AM Kandoussi, JC Fruchart, ES Arnér, M Rouis	2004	10.1016/j.freeradbiomed.2004.04.016	Plaque, Atherosclerotic	Circulation-related	RT-qPCR	Not a clinical study	NA	4	4	Tissue adjacent to the diseased tissue						+	0.05	UP
20	31340238	JE Barbosa, MB Stockler-Pinto, BO da Cruz, ACT da Silva, JS Anjos, CT Mesquita, D Mafra, LFMF Cardozo	2019	10.5935/abc.20190125	Coronary Artery Disease	PBMC	RT-qPCR	Case-control study, not prospective	3B	35	12	Healthy subject				+			ns
CHRONIC KIDNEY DISEASES
21	28785379	J Shen, M Rasmussen, Q-R Dong, M Tepel, A Scholze	2017	10.1155/2017/9091879	Kidney Failure, Chronic (non-dialysis patients)	Monocytes	RT-qPCR	Case-control study (2 cases groups: hemodialysis and non-hemodialysis patients)	3B	29	16	Healthy subject				+			0.001	UP
							In-Cell Western assay			23	13					+			ns
					Kidney Failure, Chronic (hemodialysis patients)		RT-qPCR			34	16					+			0.05	UP
							In-Cell Western assay			29	13					+			ns
22	26992136	LFMF Cardozo, MB Stockler-Pinto, D Mafra	2016	10.1002/mnfr.201500658	Kidney Failure, Chronic (hemodialysis patients)	PBMC	RT-qPCR	2-group, (apparently) non-randomized, open-label trial, w/wo dietary intervention	2B	13	12	Subject prior to the treatment; contro group wo/ intervention				+			0.001	UP
23	32159187	M Esgalhado, JA Kemp, BR de Paiva, JS Brito, LFMF Cardozo, R Azevedo, DB Cunha, LS Nakao, D Mafra	2020	10.1039/c9fo02939g	Kidney Failure, Chronic (hemodialysis patients)	PBMC	RT-qPCR	RCT, double-blind, placebo-controlled, cross-over	1B	14	12	Placebo-treated			+				ns
																+
							Western blot									+			0.05	UP
24	38772511	M Ribeiro, L Alvarenga, KS Coutinho-Wolino, LS Nakao, LFMF Cardozo, D Mafra	2024	10.1016/j.freeradbiomed.2024.05.034	Kidney Failure, Chronic; non-dialysis patients with Kidney Failure, Chronic stages 3–5	PBMC	RT-qPCR	RCT, single (not clear if double)-blind, placebo-controlled	1B-2B (treatment group underpowered, target n=12)	10	15	Subject prior to the treatment				+			0.05	UP
															+				ns
25	25585822	LM Pedruzzi, LF Cardozo, JB Daleprane, MB Stockler-Pinto, EB Monteiro, M Leite Jr, ND Vaziri, D Mafra	2015	10.1007/s40620-014-0162-0	Kidney Failure, Chronic (hemodialysis patients)	PBMC	RT-qPCR	Case-control study, not prospective	3B	20	11	Healthy subject			+				ns
																+			0.01	DOWN
HEREDITARY BLOOD DISORDERS
26	27071063	JF Doss, JC Jonassaint, ME Garrett, AE Ashley-Koch, MJ Telen, J-T Chi	2016	10.1371/journal.pone.0152895	Anemia, Sickle Cell	Whole blood	RT-qPCR	Phase 1, open-label, dose-escalation study	3B	16	16	Subject prior to the treatment			+				0.05	UP
																+			ns
27	31198069	N Somparn, A Prawan, L Senggunprai, U Kukongviriyapan, A Jetsrisuparb, MH Lee, DH Kim, V Kukongviriyapan, YJ Surh	2019	10.1080/10715762.2019.1632444	beta-Thalassemia	PBMC	RT-qPCR	Case-control study, not prospective	3B	22	24	Healthy subject	+						0.05	UP
															+				ns
							Western blot						+						0.01	UP
															+				ns
CANCER
28	22634319	DS Hong, R Kurzrock, JG Supko, X He, A Naing, J Wheler, D Lawrence, JP Eder, CJ Meyer, DA Ferguson, J Mier, M Konopleva, S Konoplev, M Andreeff, D Kufe, H Lazarus, GI Shapiro, B Dezube	2012	10.1158/1078-0432.CCR-11-2703	Neoplasms (advanced solid tumors and Lymphomas)	PBMC	RT-qPCR	Phase I first-in-human trial	3B	14	14	Subject prior to the treatment				+			0.001	UP
29	20345481	T Miyazaki, Y Kirino, M Takeno, S Samukawa, M Hama, M Tanaka, S Yamaji, A Ueda, N Tomita, H Fujita, Y Ishigatsubo	2010	10.1111/j.1349-7006.2010.01550.x	Leukemia, Myeloid, Acute	AML cells	Western blot	Not a clinical study	NA	12	4	Healthy subject (monocytes)			+				ns
30	25802333	D Ma, Q Fang, P Wang, R Gao, W Wu, T Lu, L Cao, X Hu, J Wang	2015	10.1074/jbc.M114.626960	Leukemia, Myelogenous, Chronic	PBMC	RT-qPCR	Not a clinical study	NA	17	18	Responders			+				0.05	UP
31	33903766	FM Consonni, A Bleve, MG Totaro, M Storto, P Kunderfranco, A Termanini, F Pasqualini, C Alì, C Pandolfo, F Sgambelluri, G Grazia, M Santinami, A Maurichi, M Milione, M Erreni, A Doni, M Fabbri, L Gribaldo, E Rulli, MP Soares, V Torri, R Mortarini, A Anichini, A Sica	2021	10.1038/s41590-021-00921-5	Melanoma	Monocytes	Fluorescence measurements	Cohort study, not prospective	2B-3B (confirmation cohort)	47 (discovery cohort)	45 (confir- mation cohort)	Confirmation cohort			+				N/A	UP
32	37199349	J Wang, H Peng, G Zhang, W Yan	2023	10.1080/16078454.2023.2198862	Lymphoma, Large B-Cell, Diffuse	B-cell derived tumor	Data retrieved from Gene Expression Omnibus (GEO)	Cohort study, not prospective; publicly available datasets	2B-3B (validation cohort)	447 (discovery cohort)	155 (validation cohort)	Validation cohort	+						0.001	UP
														+					0.01	DOWN
33	32455559	E Reszka, M Lesicka, E Wieczorek, E Jabłońska, B Janasik, M Stępnik, T Konecki, Z Jabłonowski	2020	10.3390/cancers12051296	Urinary Bladder Neoplasms	Leukocytes	RT-qPCR	Case-control study, not prospective	3B	122	115	Healthy subject	+						0.05	DOWN
														+					0.05	UP
															+				0.05	DOWN
																+			0.01	DOWN
																	+		ns
																		+
												Healthy subject (adjusted)	+						ns
															+				0.01	UP
																+
												Healthy subject (according to DNA damage; adjusted)	+						0.01	UP
														+					0.001	UP
															+				ns
																+
																	+
																		+
OTHER DISEASES
34	38783088	Y Wang, X Fu, L Zeng, Y Hu, R Gao, S Xian, S Liao, J Huang, Y Yang, J Liu, H Jin, J Klaunig, Y Lu, S Zhou	2024	10.1038/s42003-024-06243-0	Cholestasis, Intrahepatic	Serum	RT-qPCR	Case-control study, not prospective	3B	61	27	Healthy subject			+				0.001	UP
35	27222475	P Song, K Li, L Liu, X Wang, Z Jian, W Zhang, G Wang, C Li, T Gao	2016	10.1111/jcmm.12874	Vitiligo	Serum	Enzymatic activity was measured as absorbance at 450 nm	Case-control study, not prospective	3B	180	180	Healthy subject			+				0.05	DOWN
36	32242086	H Liu, AW Zimmerman, K Singh, SL Connors, E Diggins, KK Stephenson, AT Dinkova-Kostova, JW Fahey	2020	10.1038/s41598-020-62714-4	Autism Spectrum Disorder	PBMC	RT-qPCR	Pre-post intervention	3B	6	6	Subject prior to the treatment			+				ns
																+
170
171
172
173
174
175
176
177
178
179
180
181
182
183
184
185
186
187
188
189
190
191
192
193
194
195
196
197
198
199
200
201
202
203
204
205
206
207
208
209
210
211
212
213
214
215
216
217
218
219
220
221
222
223
224
225
226
227
228
229
230
231
232
233
234
235
236
237
238
239
240
241
242
243
244
245
246
247
248
249
250
251
252
253
254
255
256
257
258
259
260
261
262
263
264
265
266
267
268
269
270
271
272
273
274
275
276
277
278
279
280
281
282
283
284
285
286
287
288
289
290
291
292
293
294
295
296
297
298
299
300
301
302
303
304
305
306
307
308
309
310
311
312
313
314
315
316
317
318
319
320
321
322
323
324
325
326
327
328
329
330
331
332
333
334
335
336
337
338
339
340
341
342
343
344
345
346
347
348
349
350
351
352
353
354
355
356
357
358
359
360
361
362
363
364
365
366
367
368
369
370
371
372
373
374
375
376
377
378
379
380
381
382
383
384
385
386
387
388
389
390
391
392
393
394
395
396
397
398
399
400
401
402
403
404
405
406
407
408
409
410
411
412
413
414
415
416
417
418
419
420
421
422
423
424
425
426
427
428
429
430
431
432
433
434
435
436
437
438
439
440
441
442
443
444
445
446
447
448
449
450
451
452
453
454
455
456
457
458
459
460
461
462
463
464
465
466
467
468
469
470
471
472
473
474
475
476
477
478
479
480
481
482
483
484
485
486
487
488
489
490
491
492
493
494
495
496
497
498
499
500
501
502
503
504
505
506
507
508
509
510
511
512
513
514
515
516
517
518
519
520
521
522
523
524
525
526
527
528
529
530
531
532
533
534
535
536
537
538

## Sheet: FINAL_Clean table
									While the association between smoking and lower respiratory tract diseases is well established, its relationship with upper respiratory tract diseases, such as chronic rhinosinusitis (CRS), remains less well understood. A meta-analysis reported that a greater proportion of CRS patients were ever smokers (40%) compared with non-CRS individuals (33%), suggesting that cigarette smoke exposure may in…
No.	PMID	Authors	Year	DOI	Disease	Sample	Method	Type of study	N number (case)	N number (control)	Control type	GCLC	GCLM	HMOX1	NQO1	SRXN1	TXNRD1	Statistical significance	UP
NEUROLOGICAL DISEASES
1	31682033	S Petrillo, T Schirinzi, G Di Lazzaro, J D'Amico, VL Colona, E Bertini, M Pierantozzi, L Mari, NB Mercuri, F Piemonte, A Pisani	2020	10.1002/mds.27878	Parkinson Disease	Leukocytes	RT-qPCR		45	40	Healthy subject	+						0.01	UP
							Western blot		32	32					+
2	34848989	E Milanesi, M Dobre, CA Cucos, AI Rojo, J Jiménez-Villegas, E Capetillo-Zarate, C Matute, G Piñol-Ripoll, G Manda, A Cuadrado	2021	10.2147/JIR.S334337	Alzheimer Disease	Circulation-related	Other (in comments)		38	38	Non-AD					+		0.01	UP
															+
														+
RESPIRATORY TRACT DISEASES
3	23584289	M Yamamoto, A Singh, F Sava, M Pui, SJ Tebbutt, C Carlsten	2013	10.1289%2Fehp.1205963	Asthma	PBMC	RT-qPCR		13	0	Placebo-treated	+							DOWN
															+
4	27130714	K Sudini, GB Diette, PN Breysse, MC McCormack, D Bull, S Biswal, S Zhai, N Brereton, RD Peng, EC Matsui	2016	10.1016/j.jaip.2016.03.012	Asthma	PBMC	RT-qPCR		40	0	Placebo-treated		+					ns
														+
															+
5	27555763	AMF Pasini, M Ferrari, C Stranieri, P Vallerio, C Mozzini, U Garbin, G Zambon, L Cominacini	2016	10.2147/COPD.S102218	Pulmonary Disease, Chronic Obstructive	PBMC	RT-qPCR		30	30	Healthy subject			+				0.001	UP
							Western blot							+
6	25518008	V Sampath, JS Garland, D Helbling, D Dimmock, NP Mulrooney, PM Simpson, JC Murray, JM Dagle	2015	10.1038/pr.2014.200	Bronchopulmonary Dysplasia in Infant, Very Low Birth Weight	Circulation-related	RT-qPCR		284	375	Healthy subject				+			0.01	UP
												+						ns
														+
7	32000766	AM Fratta Pasini, C Stranieri, M Ferrari, U Garbin, L Cazzoletti, C Mozzini, F Spelta, D Peserico, L Cominacini	2020	10.1186/s12931-020-1292-7	Pulmonary Disease, Chronic Obstructive	PBMC	RT-qPCR		60	71	Healthy subject			+				0.05	UP
												+
CARDIOVASCULAR DISEASES
8	33961973	Y Ayıkgöz, AM Salih, N Kankılıç, E Temiz	2021	10.1016/j.gene.2021.145690	Cardiopulmonary Bypass	Plasma	RT-qPCR		15	0	Subject prior to the treatment			+				0.01	UP
9	29743974	A Piechota-Polanczyk, A Kopacz, D Kloska, B Zagrapan, C Neumayer, A Grochot-Przeczek, I Huk, C Brostjan, J Dulak, A Jozkowicz	2018	10.1155/2018/2028936	Aortic Aneurysm, Abdominal	Circulation-related	RT-qPCR		28	14	Pharmacological treatment		+					ns
														+
															+
							ELISA							+				0.05	UP
10	15183196	C Furman, AK Rundlöf, G Larigauderie, M Jaye, G Bricca, C Copin, AM Kandoussi, JC Fruchart, ES Arnér, M Rouis	2004	10.1016/j.freeradbiomed.2004.04.016	Plaque, Atherosclerotic	Circulation-related	RT-qPCR		4	4	Tissue adjacent to the diseased tissue						+	0.05	UP
11	31340238	JE Barbosa, MB Stockler-Pinto, BO da Cruz, ACT da Silva, JS Anjos, CT Mesquita, D Mafra, LFMF Cardozo	2019	10.5935/abc.20190125	Coronary Artery Disease	PBMC	RT-qPCR		35	12	Healthy subject				+			ns
238	38158664	Shunli Liang, You Wu, Rongbo Zhang, Xilin Xin, Linsheng Xu	2023	10.14715/cmb/2023.69.13.32	Ischemic stroke patients with qi deficiency and blood stasis		Western blot		59	58					YES			0.05	UP
DIABETES, OBESITY, AND METABOLIC SYNDROME
12	25875220	H Yang, W Xu, Z Zhou, J Liu, X Li, L Chen, J Weng, Z Yu	2015	10.1055/s-0035-1545345	Diabetes Mellitus, Type 2	PBMC	Western blot		14	14	Subject prior to the treatment				+			0.01	UP
13	29346597	P Dandona, H Ghanim, S Abuaysheh, K Green, S Dhindsa, A Makdissi, M Batra, ND Kuhadiya, A Chaudhuri	2018	10.1210/jc.2017-02343	Diabetes Mellitus, Type 2 and Obesity	PBMC	RT-qPCR		14	10	Placebo-treated			+				0.05	UP
															+
							Western blot							+				N/A	?
															+			0.05	UP
14	34371884	N Rabbani, M Xue, MO Weickert, PJ Thornalley	2021	10.3390/nu13072374	Obesity	PBMC	Other (in comments)		29	0	Placebo-treated	+						ns
													+					0.001	DOWN
													+					0.01	DOWN
														+				0.001	UP
														+				0.01	UP
															+			0.05	UP
															+			0.01	UP
															+			0.01	DOWN
															+
																	+	ns
15	36012132	AH Cincotta, E Cersosimo, M Alatrach, M Ezrokhi, C Agyin, J Adams, R Chilton, C Triplitt, B Chamarthi, N Cominos, RA DeFronzo	2022	10.3390/ijms23168851	Diabetes Mellitus, Type 2	PBMC	RT-qPCR		15	0	Subject prior to the treatment			+				0.001	DOWN
															+			0.05	DOWN
16	27374075	X Xu, J Sun, X Chang, J Wang, M Luo, KA Wintergerst, L Miao, L Cai	2016	10.1111/jcmm.12900	Diabetes Mellitus, Type 2	Serum	ELISA		84	53	Healthy subject			+				ns
17	32049633	S Baig, M Shabeer, RE Parvaresh, M Agarwal, MH Lee, DSQ Ooi, C Chia, N Aung, G Ng, Y Teo, V Chhay, F Magkos, A Vidal-Puig, RCS Seet, SA Toh	2020	10.1136/bmjdrc-2019-000945	Diabetes Mellitus, Type 2 (family history)	PBMC	RT-qPCR		9	9	Healthy subject						+	0.05	UP
18	36829785	IL Ferreira, S Costa, BJ Moraes, A Costa, O Fokt, D Marinho, V Alves, IP Baptista, AC Rego	2023	10.3390/antiox12020226	Periodontitis	PBMC	RT-qPCR		10	10	Healthy subject	+						0.001	DOWN
													+					0.01	DOWN
														+				ns
					Periodontitis and Diabetes Mellitus, Type 2				10	10	Subject with a single disease (Peridontitis)	+						0.01	UP
													+					0.05	UP
														+
					Diabetes Mellitus, Type 2				10	10	Healthy subject	+						ns
													+
														+
					Periodontitis and Diabetes Mellitus, Type 2				10	10	Subject with a single disease (Diabetes Mellitus, Type 2)	+						ns
													+
														+
19	38069389	GY Bekyarova, DG Vankova, VH Madjova, NA Bekyarov, AS Salim, DG Ivanova, SM Stoeva, DI Gerova, YD Kiselova-Kaneva	2023	10.3390/ijms242317067	Metabolic Syndrome	PBMC	RT-qPCR		30	14	Healthy subject			+				0.05	UP
HEREDITARY BLOOD DISORDERS
19	27071063	JF Doss, JC Jonassaint, ME Garrett, AE Ashley-Koch, MJ Telen, J-T Chi	2016	10.1371/journal.pone.0152895	Anemia, Sickle Cell	Whole blood	RT-qPCR		16	16	Subject prior to the treatment			+				0.05	UP
															+			ns
20	31198069	N Somparn, A Prawan, L Senggunprai, U Kukongviriyapan, A Jetsrisuparb, MH Lee, DH Kim, V Kukongviriyapan, YJ Surh	2019	10.1080/10715762.2019.1632444	beta-Thalassemia	PBMC	RT-qPCR		22	24	Healthy subject	+						0.05	UP
														+				ns
							Western blot				Healthy subject	+						0.01	UP
														+				ns
CANCER
21	22634319	DS Hong, R Kurzrock, JG Supko, X He, A Naing, J Wheler, D Lawrence, JP Eder, CJ Meyer, DA Ferguson, J Mier, M Konopleva, S Konoplev, M Andreeff, D Kufe, H Lazarus, GI Shapiro, B Dezube	2012	10.1158/1078-0432.CCR-11-2703	Neoplasms (advanced solid tumors and Lymphomas)	PBMC	RT-qPCR		14	14	Subject prior to the treatment				+			0.001	UP
22	20345481	T Miyazaki, Y Kirino, M Takeno, S Samukawa, M Hama, M Tanaka, S Yamaji, A Ueda, N Tomita, H Fujita, Y Ishigatsubo	2010	10.1111/j.1349-7006.2010.01550.x	Precursor Cell Lymphoblastic Leukemia-Lymphoma	PBMC	Western blot		4	4	Healthy subject			+				ns
					Leukemia, Myeloid, Acute				12	4				+
23	25802333	D Ma, Q Fang, P Wang, R Gao, W Wu, T Lu, L Cao, X Hu, J Wang	2015	10.1074/jbc.M114.626960	Leukemia, Myelogenous, Chronic	PBMC	RT-qPCR		17	18	Responders			+				0.05	UP
24	33903766	FM Consonni, A Bleve, MG Totaro, M Storto, P Kunderfranco, A Termanini, F Pasqualini, C Alì, C Pandolfo, F Sgambelluri, G Grazia, M Santinami, A Maurichi, M Milione, M Erreni, A Doni, M Fabbri, L Gribaldo, E Rulli, MP Soares, V Torri, R Mortarini, A Anichini, A Sica	2021	10.1038/s41590-021-00921-5	Melanoma	Monocytes	Fluorescence measurements		92	0	Lack of control			+				N/A	UP
25	37199349	J Wang, H Peng, G Zhang, W Yan	2023	10.1080/16078454.2023.2198862	Lymphoma, Large B-Cell, Diffuse	B-cell derived tumor	Other (in comments)		604	0	Lack of control	+						0.001	UP
													+					0.01	DOWN
26	32455559	E Reszka, M Lesicka, E Wieczorek, E Jabłońska, B Janasik, M Stępnik, T Konecki, Z Jabłonowski	2020	10.3390/cancers12051296	Urinary Bladder Neoplasms	Leukocytes	RT-qPCR		122	115	Healthy subject (according to smoking status)	+						ns
													+
														+				0.01	DOWN
															+			ns
																+
																	+
											Healthy subject	+						0.05	DOWN
													+					0.05	UP
														+				0.05	DOWN
															+			0.01	DOWN
																+		ns
																	+
											Healthy subject (adjusted)	+						ns
														+				0.01	UP
															+
											Healthy subject (according to DNA damage; adjusted)	+						0.01	UP
													+					0.001	UP
														+				ns
															+
																+
																	+
27	28785379	J Shen, M Rasmussen, Q-R Dong, M Tepel, A Scholze	2017	10.1155/2017/9091879	Kidney Failure, Chronic (non-dialysis patients)	Monocytes	RT-qPCR		29	16	Healthy subject				+			0.001	UP
							Other (in comments)		23	13					+			ns
					Kidney Failure, Chronic (hemodialysis patients)		RT-qPCR		34	16					+			0.05	UP
							Other (in comments)		29	13					+			ns
28	26992136	LFMF Cardozo, MB Stockler-Pinto, D Mafra	2016	10.1002/mnfr.201500658	Kidney Failure, Chronic (hemodialysis patients)	PBMC	RT-qPCR		13	13	Subject prior to the treatment				+			0.001	UP
29	32159187	M Esgalhado, JA Kemp, BR de Paiva, JS Brito, LFMF Cardozo, R Azevedo, DB Cunha, LS Nakao, D Mafra	2020	10.1039/c9fo02939g	Kidney Failure, Chronic (hemodialysis patients)	PBMC	RT-qPCR		14	12	Placebo-treated			+				ns
															+
							Western blot								+			0.05	UP
30	38772511	M Ribeiro, L Alvarenga, KS Coutinho-Wolino, LS Nakao, LFMF Cardozo, D Mafra	2024	10.1016/j.freeradbiomed.2024.05.034	Kidney Failure, Chronic; non-dialysis patients with Kidney Failure, Chronic stages 3–5	PBMC	RT-qPCR		10	10	Subject prior to the treatment				+			0.05	UP
														+				ns
31	25585822	LM Pedruzzi, LF Cardozo, JB Daleprane, MB Stockler-Pinto, EB Monteiro, M Leite Jr, ND Vaziri, D Mafra	2015	10.1007/s40620-014-0162-0	Kidney Failure, Chronic (hemodialysis patients)	PBMC	RT-qPCR		20	11	Healthy subject			+				ns
															+			0.01	DOWN
OTHER
32	38069389	GY Bekyarova, DG Vankova, VH Madjova, NA Bekyarov, AS Salim, DG Ivanova, SM Stoeva, DI Gerova, YD Kiselova-Kaneva	2023	10.3390/ijms242317067	Metabolic Syndrome	PBMC	RT-qPCR		30	14	Healthy subject			+				0.05	UP
33	38783088	Y Wang, X Fu, L Zeng, Y Hu, R Gao, S Xian, S Liao, J Huang, Y Yang, J Liu, H Jin, J Klaunig, Y Lu, S Zhou	2024	10.1038/s42003-024-06243-0	Cholestasis, Intrahepatic	Serum	RT-qPCR		61	27	Healthy subject			+				0.001	UP
34	27222475	P Song, K Li, L Liu, X Wang, Z Jian, W Zhang, G Wang, C Li, T Gao	2016	10.1111/jcmm.12874	Vitiligo	Serum	Other (in comments)		180	180	Healthy subject			+				0.05	DOWN
35	25057809	A Camargo, P Peña-Orihuela, OA Rangel-Zúñiga, P Pérez-Martínez, J Delgado-Lista, C Cruz-Teno, C Marín, F Tinahones, MM Malagón, HM Roche, F Pérez-Jiménez, J López-Miranda	2014	10.1016/j.fct.2014.07.024	Metabolic Syndrome	PBMC	RT-qPCR		75	0	Subject prior to the treatment						+	0.05	UP
																	+	0.05	UP
																	+	0.001	UP
																	+	0.05	UP
																	+	0.05	UP
36	32242086	H Liu, AW Zimmerman, K Singh, SL Connors, E Diggins, KK Stephenson, AT Dinkova-Kostova, JW Fahey	2020	10.1038/s41598-020-62714-4	Autism Spectrum Disorder	PBMC	RT-qPCR		6	6	Subject prior to the treatment			+				ns
															+
170
171
172
173
174
175
176
177
178
179
180
181
182
183
184
185
186
187
188
189
190
191
192
193
194
195
196
197
198
199
200
201
202
203
204
205
206
207
208
209
210
211
212
213
214
215
216
217
218
219
220
221
222
223
224
225
226
227
228
229
230
231
232
233
234
235
236
237
238
239
240
241
242
243
244
245
246
247
248
249
250
251
252
253
254
255
256
257
258
259
260
261
262
263
264
265
266
267
268
269
270
271
272
273
274
275
276
277
278
279
280
281
282
283
284
285
286
287
288
289
290
291
292
293
294
295
296
297
298
299
300
301
302
303
304
305
306
307
308
309
310
311
312
313
314
315
316
317
318
319
320
321
322
323
324
325
326
327
328
329
330
331
332
333
334
335
336
337
338
339
340
341
342
343
344
345
346
347
348
349
350
351
352
353
354
355
356
357
358
359
360
361
362
363
364
365
366
367
368
369
370
371
372
373
374
375
376
377
378
379
380
381
382
383
384
385
386
387
388
389
390
391
392
393
394
395
396
397
398
399
400
401
402
403
404
405
406
407
408
409
410
411
412
413
414
415
416
417
418
419
420
421
422
423
424
425
426
427
428
429
430
431
432
433
434
435
436
437
438
439
440
441
442
443
444
445
446
447
448
449
450
451
452
453
454
455
456
457
458
459
460
461
462
463
464
465
466
467
468
469
470
471
472
473
474
475
476
477
478
479
480
481
482
483
484
485
486
487
488
489
490
491
492
493
494
495
496
497
498
499
500
501
502
503
504
505
506
507
508
509
510
511
512
513
514
515
516
517
518
519
520
521
522
523
524
525
526
527
528
529
530
531
532
533
534
535
536
537
538

## Sheet: Ignore
column M	column B and M-R	column S	column T	column C	column I	column M		colum V
Biological sample	NRF2-related secretome	>p (statisical significance)	Regulation	Reason for article rejection	Method	Comparison type		Biomarker type
PBMC		ns		Not original research article	ELISA	Healthy vs disease		Diagnostic
RBC	+	0.05	UP	Retracted	Western blot	Untreated vs treated		Prognostic
Serum	NO	0.01	DOWN	Not human study	RT-qPCR	Sensitive vs insensitive		Predictive
Plasma		0.001		Not blood biomarker	MSP	Low vs high		Therapeutic
Bone marrow		N/A		Not non-communicable disease	SEREX
Circulation-related					SERPA	Before vs after the treatment
Whole blood					MS	Healthy subject vs patient
Leukocytes					GC-MS
B-cell derived tumor					LC-MS/MS
Monocytes					MALDI-TOF/TOF MS	Subject prior to the treatment
					SELDI-TOF-MS	Healthy subject
					LC-ESI-QTOF MS/MS	Tissue adjacent to the diseased tissue
					CBDInanoESI-FTICR MS	Lack of control
					Other (in comments)	Subject with a single disease
					Fluorescence measurements	Responder
						Placebo-treated
						Pharmacological treatment
						Non-AD

## Sheet: FOR CHRISTINA
No.	PMID	Authors	Year	DOI	Disease	Sample	Method	N number (case)	N number (control)	Control type	GCLC	GCLM	HMOX1	NQO1	SRXN1	TXNRD1	Statistical significance	UP	Comments	Reviewer Issues
16	27374075	X Xu, J Sun, X Chang, J Wang, M Luo, KA Wintergerst, L Miao, L Cai	2016	10.1111/jcmm.12900	Diabetes Mellitus, Type 2 (with complications)	Serum	ELISA	27	53	Healthy subject			+				0.05	UP	NFE2L2 rs2364723 GG genotype was significantly associated with decreased serum HMOX-1 levels (p value is related to the association analysis). VMC: 'Note of the paper ' rs2364723 there was a significant decrease in the serum HMOX1 levels in T2DM patients for the GG genotype carriers compared with participants with CG+CC genotype [0.592 (0.230– 0.152), P = 0.038], suggesting that NFE2L2 polymorphi…	OK, Do we include the variant association? They studied NFE2L2 variant in association to serum HMOX1 levels. I am not sure what to choose in the comparison type in the second box-comparison of patients with complications to patients without complications)?
					Diabetes Mellitus, Type 2 (without complications)			84					+				ns		Serum HMOX1 level was higher in patients with complications, compared to those without. MJ: case T2DM w/, control T2DM w/o complications. VERA: The mean serum HMOX1 level of T2DM patients trends higher than that of the controls and was significantly high in patients with complications compared with those without complications. needs to be separated.
17	27274779	AS Jiménez-Osorio, S González-Reyes, WR García-Niño, H Moreno-Macías, ME Rodríguez-Arellano, G Vargas-Alarcón, J Zúñiga, R Barquera, J Pedraza-Chaverri	2016	10.1155/2016/7367641	Diabetes Mellitus, Type 2 and Obesity	Circulation-related	Other (in comments)	627	1020	Healthy subject			+				0.05	Variant association	Association of HMOX1 variant with obesity. Method: TaqMan genotyping.	OK Do we include the study (variant association)? MJ: Can the person who reviewed this study add info on how was HMOX1 regulated: UP or DOWN? PPD: it is a variant associantion analysis, no expression was analysed.
														+			ns
18	32049633	S Baig, M Shabeer, RE Parvaresh, M Agarwal, MH Lee, DSQ Ooi, C Chia, N Aung, G Ng, Y Teo, V Chhay, F Magkos, A Vidal-Puig, RCS Seet, SA Toh	2020	10.1136/bmjdrc-2019-000945	Diabetes Mellitus, Type 2 (family history)	PBMC	RT-qPCR	9	9	Healthy subject						+	0.05	UP	TXNRD1 was upregulated in FDRT-derived (first degree relative with T2DM) MNCs after meal ingestion or insulin stimulation. (Nrf2 was also upregulated).	OK They studied normal subjects with a family history of T2DM (not a disease). I am not sure what to choose in the comparison type (both groups are healthy individuals with or without a family history of T2DM)
19	36829785	IL Ferreira, S Costa, BJ Moraes, A Costa, O Fokt, D Marinho, V Alves, IP Baptista, AC Rego	2023	10.3390/antiox12020226	Periodontitis	PBMC	RT-qPCR	10	10	Healthy subject	+						0.001	DOWN	PDT (periodontitis) patients compared to control (this three results can be excluded from the table, because they only include PDT patients)	OK I am not sure what to choose in the comparison type (both groups are patients)
												+					0.01	DOWN
													+				ns
					Periodontitis and Diabetes Mellitus, Type 2			10	10	Subject with a single disease (Peridontitis)	+						0.01	UP	T2D-PDT patients compared to PDT
												+					0.05	UP
													+
					Diabetes Mellitus, Type 2			10	10	Healthy subject	+						ns		T2D compared to control
												+
													+
					Periodontitis and Diabetes Mellitus, Type 2			10	10	Subject with a single disease (Diabetes Mellitus, Type 2)	+						ns		T2D compared to T2D-PDT
												+
													+
HEREDITARY BLOOD DISORDERS																			BLOOD DISORDERS	BLOOD DISORDERS
20	27071063	JF Doss, JC Jonassaint, ME Garrett, AE Ashley-Koch, MJ Telen, J-T Chi	2016	10.1371/journal.pone.0152895	Anemia, Sickle Cell	Whole blood	RT-qPCR	16	16	Subject prior to the treatment			+				0.05	UP	N=16 - all groups 3 groups. Statistically significance - only for 150 g group.	WK: Whole blood samples, not bone marrow. Corrected.
														+			ns			WK: Whole blood samples, not bone marrow. NQO1 levels were not significantly different.Corrected.
21	31198069	N Somparn, A Prawan, L Senggunprai, U Kukongviriyapan, A Jetsrisuparb, MH Lee, DH Kim, V Kukongviriyapan, YJ Surh	2019	10.1080/10715762.2019.1632444	beta-Thalassemia	PBMC	RT-qPCR	22	24	Healthy subject	+						0.05	UP		OK
													+				ns
							Western blot			Healthy subject	+						0.01	UP		OK ... WK: but ** - in the figure, exact p value is not mentioned.
													+				ns			OK
CANCER																			CANCER	CANCER
22	22634319	DS Hong, R Kurzrock, JG Supko, X He, A Naing, J Wheler, D Lawrence, JP Eder, CJ Meyer, DA Ferguson, J Mier, M Konopleva, S Konoplev, M Andreeff, D Kufe, H Lazarus, GI Shapiro, B Dezube	2012	10.1158/1078-0432.CCR-11-2703	Neoplasms (advanced solid tumors and Lymphomas)	PBMC	RT-qPCR	14	14	Subject prior to the treatment				+			0.001	UP
23	20345481	T Miyazaki, Y Kirino, M Takeno, S Samukawa, M Hama, M Tanaka, S Yamaji, A Ueda, N Tomita, H Fujita, Y Ishigatsubo	2010	10.1111/j.1349-7006.2010.01550.x	Precursor Cell Lymphoblastic Leukemia-Lymphoma	PBMC	Western blot	4	4	Healthy subject			+				ns
					Leukemia, Myeloid, Acute			12	4				+
24	25802333	D Ma, Q Fang, P Wang, R Gao, W Wu, T Lu, L Cao, X Hu, J Wang	2015	10.1074/jbc.M114.626960	Leukemia, Myelogenous, Chronic	PBMC	RT-qPCR	17	18	Responders			+				0.05	UP	Resistance towards imatinib (a TK inhibitor); Higher HO1 expression in CML cells isolated form patients insensitive to imatinib; control = IM-sensitive patients, and case - IM-insensitive patients
25	33903766	FM Consonni, A Bleve, MG Totaro, M Storto, P Kunderfranco, A Termanini, F Pasqualini, C Alì, C Pandolfo, F Sgambelluri, G Grazia, M Santinami, A Maurichi, M Milione, M Erreni, A Doni, M Fabbri, L Gribaldo, E Rulli, MP Soares, V Torri, R Mortarini, A Anichini, A Sica	2021	10.1038/s41590-021-00921-5	Melanoma	Monocytes	Fluorescence measurements	92	0	Lack of control			+				N/A	UP	METHOD: intracellular HO-1 was recorded as gMFI in permeabilized cells	Worse survival of melanoma patients who have higher status of HO-1 levels in blood monocytes (subsets R1, R2, R3); very complex study with a comprehensive analysis of 15 monocyte subsets
26	37199349	J Wang, H Peng, G Zhang, W Yan	2023	10.1080/16078454.2023.2198862	Lymphoma, Large B-Cell, Diffuse	B-cell derived tumor	Other (in comments)	604	0	Lack of control	+						0.001	UP
												+					0.01	DOWN
27	32455559	E Reszka, M Lesicka, E Wieczorek, E Jabłońska, B Janasik, M Stępnik, T Konecki, Z Jabłonowski	2020	10.3390/cancers12051296	Urinary Bladder Neoplasms	Leukocytes	RT-qPCR	122	115	Healthy subject (according to smoking status)	+						ns		PPD: patients, according to smoking status; MJ perhaps we don't need to report this; Table S3
												+
													+				0.01	DOWN
														+			ns
															+
																+
										Healthy subject	+						0.05	DOWN	PPD: patients vs controls, expression
												+					0.05	UP		MJ: This is important (GCLM 0.05 UP)
													+				0.05	DOWN
														+			0.01	DOWN
															+		ns
																+
										Healthy subject (adjusted)	+						ns		PPD: patients vs controls multivariate analysis (adjusted by age, BMI, and smoking and alcohol habits) MJ: Tab 3
													+				0.01	UP		MJ: This is important (HMOX 0.01 IP and NQO1 0.01 UP)
														+
										Healthy subject (according to DNA damage; adjusted)	+						0.01	UP	PPD: patients, assoc between gene expression and DNA damage (linear regression, adjusted by age, BMI, and smoking and alcohol habits or ANOVA, according to the tertiles of Tail DNA) Tab. S5
												+					0.001	UP
													+				ns
														+
															+					MJ: This is important (GCLC 0.01 UP and GCLM 0.001 UP)
																+
KIDNEY DISEASES																			KIDNEY DISEASES	KIDNEY DISEASES
28	28785379	J Shen, M Rasmussen, Q-R Dong, M Tepel, A Scholze	2017	10.1155/2017/9091879	Kidney Failure, Chronic (non-dialysis patients)	Monocytes	RT-qPCR	29	16	Healthy subject				+			0.001	UP		WK: I changed information about protein levels analysis, it is 'In cell Western assay' not standard Western Blot
							Other (in comments)	23	13					+			ns		In cell Western assay: NQO1/ACTA immunofluorescence ratio on fixed monocytes.
					Kidney Failure, Chronic (hemodialysis patients)		RT-qPCR	34	16					+			0.05	UP		WK: I added data about patients undergoing dialysis therapy
							Other (in comments)	29	13					+			ns		In cell Western assay: NQO1/ACTA immunofluorescence ratio on fixed monocytes.
29	26992136	LFMF Cardozo, MB Stockler-Pinto, D Mafra	2016	10.1002/mnfr.201500658	Kidney Failure, Chronic (hemodialysis patients)	PBMC	RT-qPCR	13	13	Subject prior to the treatment				+			0.001	UP	No effect in control group (N=12).	WK: information about N was corrected
30	32159187	M Esgalhado, JA Kemp, BR de Paiva, JS Brito, LFMF Cardozo, R Azevedo, DB Cunha, LS Nakao, D Mafra	2020	10.1039/c9fo02939g	Kidney Failure, Chronic (hemodialysis patients)	PBMC	RT-qPCR	14	12	Placebo-treated			+				ns			WK: I clarified the information on the number of patients, MJ: Please see Fig. 2 = 14 case and 12 placebo-treated
														+
							Western blot							+			0.05	UP	Significant fo period and carryover effect.
31	38772511	M Ribeiro, L Alvarenga, KS Coutinho-Wolino, LS Nakao, LFMF Cardozo, D Mafra	2024	10.1016/j.freeradbiomed.2024.05.034	Kidney Failure, Chronic; non-dialysis patients with Kidney Failure, Chronic stages 3–5	PBMC	RT-qPCR	10	10	Subject prior to the treatment				+			0.05	UP	No effect in placebo group (N=15).	OK
													+				ns			WK: HMOX1 was not statistically significalt (p=0.07). Corrected.
32	25585822	LM Pedruzzi, LF Cardozo, JB Daleprane, MB Stockler-Pinto, EB Monteiro, M Leite Jr, ND Vaziri, D Mafra	2015	10.1007/s40620-014-0162-0	Kidney Failure, Chronic (hemodialysis patients)	PBMC	RT-qPCR	20	11	Healthy subject			+				ns			WK: HMOX1 was not statistically different from control. Corrected.
														+			0.01	DOWN		OK, WK: p value added.
OTHER																			OTHER	OTHER
33	38069389	GY Bekyarova, DG Vankova, VH Madjova, NA Bekyarov, AS Salim, DG Ivanova, SM Stoeva, DI Gerova, YD Kiselova-Kaneva	2023	10.3390/ijms242317067	Metabolic Syndrome	PBMC	RT-qPCR	30	14	Healthy subject			+				0.05	UP	Also analysis of Hmox1 expression in MetS subgroups (according to ADMA and MDA levels)	ok. The article also mentions a therapeutic potential. "Investigating the relationship between MDA, ADMA, HO-1, and the transcription factors Nrf2 and NF-kB would contribute to elucidating the complex pathophysiological mechanisms of cellular damage in MetS, and this is important for the prevention, early diagnosis, and treatment strategy of cardiovascular diseases and MetS."
34	38783088	Y Wang, X Fu, L Zeng, Y Hu, R Gao, S Xian, S Liao, J Huang, Y Yang, J Liu, H Jin, J Klaunig, Y Lu, S Zhou	2024	10.1038/s42003-024-06243-0	Cholestasis, Intrahepatic	Serum	RT-qPCR	61	27	Healthy subject			+				0.001	UP		ok. The article also claims a therapeutic biomarker but these are more based on findings from animal model study. "Our findings suggest that the intervention of Nrf2/HO- 1 signaling has a potential translational value in the clinical treatment of cholestatic liver disease." Although not usual, the article states that gene expression results are obtained in serum. Nowehere in the article it is sta…
35	27222475	P Song, K Li, L Liu, X Wang, Z Jian, W Zhang, G Wang, C Li, T Gao	2016	10.1111/jcmm.12874	Vitiligo	Circulation-related	Other (in comments)	1136	1200	Healthy subject			+				ns		Associacion of HO-1 polymorphisms (rs2071746) with the risk of vitiligo; Method: PCR-RFLP, DNA extracted from peripheral blood samples	ok. The study also suggests a therapeutic biomarker: "The present findings indicate that treatments strategies that regulate HO-1 activity could potentially reverse melanocyte degeneration and depigmentation in vitiligo, ultimately leading to improved self-esteem and better quality of life in patients."
						Serum		180	180	Healthy subject			+				0.05	DOWN	Method: HO-1 activity measured using a (not-well defined) kit, absorbance measured at 450 nm. Serum HO-1 activity was lower in patients than in controls (P = 0.024).
36	25057809	A Camargo, P Peña-Orihuela, OA Rangel-Zúñiga, P Pérez-Martínez, J Delgado-Lista, C Cruz-Teno, C Marín, F Tinahones, MM Malagón, HM Roche, F Pérez-Jiménez, J López-Miranda	2014	10.1016/j.fct.2014.07.024	Metabolic Syndrome	PBMC	RT-qPCR	75	0	Subject prior to the treatment						+	0.05	UP	TXNRD1 expression levels were higher at 2 h after the intake of the HSFA meal than after the intake of the HMUFA (p=0.021).	all ok. The article does not specifically claim the biomarker has therapeutic potential.
																+	0.05	UP	TXNRD1 expression levels were higher at 2 h after the intake of the HSFA meal than after the intake LFHCC (p=0.002) .
																+	0.001	UP	TXNRD1 expression levels were higher at 2 h after the intake of the HSFA meal than after the intake of the LFHCC n-3 meals (P=0.001) .
																+	0.05	UP	TXNRD1 expression levels were higher at 0h+2h+4h after the intake of the HSFA meal than after the LFHCC (p=0.013).
																+	0.05	UP	TXNRD1 expression levels were higher at 0h+2h+4h after the intake of the HSFA meal than after the LFHCC n-3 meals (p=0.033).
37	32242086	H Liu, AW Zimmerman, K Singh, SL Connors, E Diggins, KK Stephenson, AT Dinkova-Kostova, JW Fahey	2020	10.1038/s41598-020-62714-4	Autism Spectrum Disorder	PBMC	RT-qPCR	6	6	Subject prior to the treatment			+				ns		NQO1, HO1 expression was analysed in autism spectrum disorder after SF treatment.	ok. The biomarkers are not themselves therapeutic targets but are instead used to monitor the biological effects of sulforaphane
														+
170
171
172
173
174
175
176
177
178
179
180
181
182
183
184
185
186
187
188
189
190
191
192
193
194
195
196
197
198
199
200
201
202
203
204
205
206
207
208
209
210
211
212
213
214
215
216
217
218
219
220
221
222
223
224
225
226
227
228
229
230
231
232
233
234
235
236
237
238
239
240
241
242
243
244
245
246
247
248
249
250
251
252
253
254
255
256
257
258
259
260
261
262
263
264
265
266
267
268
269
270
271
272
273
274
275
276
277
278
279
280
281
282
283
284
285
286
287
288
289
290
291
292
293
294
295
296
297
298
299
300
301
302
303
304
305
306
307
308
309
310
311
312
313
314
315
316
317
318
319
320
321
322
323
324
325
326
327
328
329
330
331
332
333
334
335
336
337
338
339
340
341
342
343
344
345
346
347
348
349
350
351
352
353
354
355
356
357
358
359
360
361
362
363
364
365
366
367
368
369
370
371
372
373
374
375
376
377
378
379
380
381
382
383
384
385
386
387
388
389
390
391
392
393
394
395
396
397
398
399
400
401
402
403
404
405
406
407
408
409
410
411
412
413
414
415
416
417
418
419
420
421
422
423
424
425
426
427
428
429
430
431
432
433
434
435
436
437
438
439
440
441
442
443
444
445
446
447
448
449
450
451
452
453
454
455
456
457
458
459
460
461
462
463
464
465
466
467
468
469
470
471
472
473
474
475
476
477
478
479
480
481
482
483
484
485
486
487
488
489
490
491
492
493
494
495
496
497
498
499
500
501
502
503
504
505
506
507
508
509
510
511
512
513
514
515
516
517
518
519
520
521
522
523
524
525
526
527
528
529
530
531
532
533
534
535
536
537
538

## Sheet: 2 FOR CHRISTINA
No.	PMID	Authors	Year	DOI	Disease	Sample	Method	N number (case)	N number (control)	Control type	GCLC	GCLM	HMOX1	NQO1	SRXN1	TXNRD1	Statistical significance	UP	Comments	Reviewer Issues
NEUROLOGICAL DISEASES																			NEUROLOGICAL DISORDERS	NEUROLOGICAL DISORDERS
1	31682033	S Petrillo, T Schirinzi, G Di Lazzaro, J D'Amico, VL Colona, E Bertini, M Pierantozzi, L Mari, NB Mercuri, F Piemonte, A Pisani	2020	10.1002/mds.27878	Parkinson Disease	Leukocytes	RT-qPCR	45	40	Healthy subject	+						0.01	UP	Nrf2 (<0.001), GCL(<0.01) and GR transcript(<0.01), NRf2 protein level with ELISA(<0.01) and Nrf2 (<0.05) and Nqo1(<0.01) protein levels with WB; MJ Authors must be contacted as for which GCL gene: GCLC or GCLM, or both, was/were measured in this study; MJ I have contacted the authors, and now I am awaiting their response.
							Western blot	32	32					+
2	34848989	E Milanesi, M Dobre, CA Cucos, AI Rojo, J Jiménez-Villegas, E Capetillo-Zarate, C Matute, G Piñol-Ripoll, G Manda, A Cuadrado	2021	10.2147/JIR.S334337	Alzheimer Disease	Circulation-related	Other (in comments)	38	38	Non-AD					+		0.01	UP	qPCR array. were used. Mild Ad patients were recruited.	OKEY Control sujects have comorbidies. There is no explanation about subject with single disease. We can ask Antonio
														+
													+
RESPIRATORY TRACT DISEASES																			RESPIRATORY TRACT DISEASES	RESPIRATORY TRACT DISEASES
3	23584289	M Yamamoto, A Singh, F Sava, M Pui, SJ Tebbutt, C Carlsten	2013	10.1289%2Fehp.1205963	Asthma	PBMC	RT-qPCR	13	0	Placebo-treated	+							DOWN	NRF2 and enzymes NQO1 and GCLC, which are downstream of NRF2, were assessed and found negatively associated with miR-144 levels (p = 0.020, 0.001, < 0.0001, respectively. Participants were exposed to diesel exhaust.	OK		multiple biomarker types could apply
														+
4	27130714	K Sudini, GB Diette, PN Breysse, MC McCormack, D Bull, S Biswal, S Zhai, N Brereton, RD Peng, EC Matsui	2016	10.1016/j.jaip.2016.03.012	Asthma	PBMC	RT-qPCR	40	0	Placebo-treated		+					ns		After broccoli sprouts consumption.	OK
													+
														+
5	27555763	AMF Pasini, M Ferrari, C Stranieri, P Vallerio, C Mozzini, U Garbin, G Zambon, L Cominacini	2016	10.2147/COPD.S102218	Pulmonary Disease, Chronic Obstructive	PBMC	RT-qPCR	30	30	Healthy subject			+				0.001	UP		OK		multiple biomarker types could apply
							Western blot						+
6	25518008	V Sampath, JS Garland, D Helbling, D Dimmock, NP Mulrooney, PM Simpson, JC Murray, JM Dagle	2015	10.1038/pr.2014.200	Bronchopulmonary Dysplasia in Infant, Very Low Birth Weight	Circulation-related	RT-qPCR	284	375	Healthy subject				+			0.01	UP	Sample type is described by the authors as a "blood sample"; SNP study = NQO1 (rs1800566), GCLC (rs17883901) and HMOX1 (rs2071747); Method: TaqMan® SNP Genotyping Assay probes; Exclusion criteria: infants with major congenital anomalies of the heart, gastro-intestinal tract, renal or respiratory tract were excluded; BPD was defined as the need for supplemental oxygen at a postmenstrual age (PMA) …	Not sure if this study is relevant to the secretome. Maybe move to D3.3 NFE2L2 Variants as it has not been listed there. MJ I think it is relevant, as it reports a sininficant increase in NQO1 (p<0.01) - please see the table. Also CGLC and HMOX1 were investigated.	YES
											+						ns
													+
7	32000766	AM Fratta Pasini, C Stranieri, M Ferrari, U Garbin, L Cazzoletti, C Mozzini, F Spelta, D Peserico, L Cominacini	2020	10.1186/s12931-020-1292-7	Pulmonary Disease, Chronic Obstructive	PBMC	RT-qPCR	60	71	Healthy subject			+				0.05	UP	COPD mid-moderate; erratum (in their study, the authors cited a retracted article): doi: 10.1186/s12931-020-01481-2	OK
											+
CARDIOVASCULAR DISEASES																			CARDIOVASCULAR DISEASES	CARDIOVASCULAR DISEASES
8	33961973	Y Ayıkgöz, AM Salih, N Kankılıç, E Temiz	2021	10.1016/j.gene.2021.145690	Cardiopulmonary Bypass	Plasma	RT-qPCR	15	0	Subject prior to the treatment			+				0.01	UP	Notes: 1) same patients who had blood taken before, during and 24h after the surgery, namely patients undergoing coronary bypass surgery with CPB, before and after cardiopulmonary bypass; 2) Should one include the inclusion and exclusion criteria, since these are studies conducted in patients (that issue is universal to several papers)? ; 3) The authors also made comparisions with a control group…	Completed and ok
9	29743974	A Piechota-Polanczyk, A Kopacz, D Kloska, B Zagrapan, C Neumayer, A Grochot-Przeczek, I Huk, C Brostjan, J Dulak, A Jozkowicz	2018	10.1155/2018/2028936	Aortic Aneurysm, Abdominal	Circulation-related	RT-qPCR	28	14	Pharmacological treatment		+					ns		Notes: 1) 59 patients who underwent open AAA patients treated only with simvastatin or who had taken no statins for at least 6 months before the AAA repair and matched them by AAA diameter and age. Finally, 42 patients were selected and divided into 14 “nonstatin” patients (10 men and 4 women) and 28 simvastatin-treated patients (25 men and 3 women) to study the effects of simvastatin; 2)SAMPLE: …	Completed and ok
													+
														+
							ELISA						+				0.05	UP	P=0.022 sinvastatin increased the protein HO-1 expression
10	15183196	C Furman, AK Rundlöf, G Larigauderie, M Jaye, G Bricca, C Copin, AM Kandoussi, JC Fruchart, ES Arnér, M Rouis	2004	10.1016/j.freeradbiomed.2004.04.016	Plaque, Atherosclerotic	Circulation-related	RT-qPCR	4	4	Tissue adjacent to the diseased tissue						+	0.05	UP	Notes: 1) samples were human atherosclerotic plaques derived from patient carotid endarterectomy samples; Another important issue is the same patients were used and the sample taken from the plaques was compared to that of sorrounding healthy areas of the artery specimen derived from the same patients by RT-PCR; 2) the majority of the paper was taken on human cells derived from cell lines or expo…	Completed and ok
11	31340238	JE Barbosa, MB Stockler-Pinto, BO da Cruz, ACT da Silva, JS Anjos, CT Mesquita, D Mafra, LFMF Cardozo	2019	10.5935/abc.20190125	Coronary Artery Disease	PBMC	RT-qPCR	35	12	Healthy subject				+			ns			Completed and ok
238	38158664	Shunli Liang, You Wu, Rongbo Zhang, Xilin Xin, Linsheng Xu	2023	10.14715/cmb/2023.69.13.32	Ischemic stroke patients with qi deficiency and blood stasis		Western blot	59	58					YES			0.05	UP	Randomized Controlled Trial; I wasn't able to find the method information in the study. Perhaps this study should be excluded? VMC: they describe 'SDS-PAGE electrophoresis' which indicates WB, as well as other indicators, 'The cells were washed and incubated with fluorescently labelled sheep's blood lymphocytes. Incubate the fluorescently labelled sheep anti-rabbit secondary antibody for 1h, wash…	Possibly to exclude
DIABETES AND OBESITY																			DIABETES AND OBESITY	DIABETES AND OBESITY
12	25875220	H Yang, W Xu, Z Zhou, J Liu, X Li, L Chen, J Weng, Z Yu	2015	10.1055/s-0035-1545345	Diabetes Mellitus, Type 2	PBMC	Western blot	14	14	Subject prior to the treatment				+			0.01	UP	NQO-1 was upregulated after curcumin intervention (15-days curcumin treatment in T2DM patients (some with DKD-diabetic kidney disease)).	OK Comparison type is before treatment and after treatment (the same group of patients)-should we add this in the dropdown menu? MJ: Perhaps it wan's clear that untreated vs treated means exactly: before and after the treatment. In such a case, N case = N sample, here N = 14. I hope that helps
13	29346597	P Dandona, H Ghanim, S Abuaysheh, K Green, S Dhindsa, A Makdissi, M Batra, ND Kuhadiya, A Chaudhuri	2018	10.1210/jc.2017-02343	Diabetes Mellitus, Type 2 and Obesity	PBMC	RT-qPCR	14	10	Placebo-treated			+				0.05	UP	NQO-1 and HO-1 expression was upregulated after exenatide treatment.	OK
														+
							Western blot						+				N/A	?	Not able to detect protein signal for HMOX1
														+			0.05	UP	NQO1 upregulated after the treatment
14	34371884	N Rabbani, M Xue, MO Weickert, PJ Thornalley	2021	10.3390/nu13072374	Obesity	PBMC	Other (in comments)	29	0	Placebo-treated	+						ns		Method: Gene array, Nanostring. The study correlated the decreased expression (after dietary supplement tRES-HESP treatment) of CCL2, COX-2, IL-8 and RAGE wth the expression of other genes, including the six genes we focus on. Highly overweight and obese (treated vs placebo). Correleation coefficients are reported.	OK The study reported correlation in expression, how should we report this?
												+					0.001	DOWN	The expression of the gene in PBMCs is written (downregulated), however the correlation with the CCL2 was positive (p value is related to the correlation coefficient).
												+					0.01	DOWN	The expression of the gene in PBMCs is written (downregulated), however the correlation with the RAGE was positive (p value is related to the correlation coefficient).
													+				0.001	UP	The expression of the gene in PBMCs is written (upregulated), however the correlation with the CCL2 was negative (p value is related to the correlation coefficient).
													+				0.01	UP	The expression of the gene in PBMCs is written (upregulated), however the correlation with the RAGE was negative (p value is related to the correlation coefficient).
														+			0.05	UP	The expression of the gene in PBMCs is written (upregulated), however the correlation with the plasma MG (methylglyoxal) was negative (p value is related to the correlation coefficient).
														+			0.01	UP	The expression of the gene in PBMCs is written (upregulated), however the correlation with the FPG (fasting plasma glucose) was negative (p value is related to the correlation coefficient).
														+			0.01	DOWN	The expression of the gene in PBMCs is written (downregulated), however the correlation with the CCL2 was positive (p value is related to the correlation coefficient).
														+					The expression of the gene in PBMCs is written (downregulated), however the correlation with the IL-8 was positive (p value is related to the correlation coefficient).
																+	ns
15	36012132	AH Cincotta, E Cersosimo, M Alatrach, M Ezrokhi, C Agyin, J Adams, R Chilton, C Triplitt, B Chamarthi, N Cominos, RA DeFronzo	2022	10.3390/ijms23168851	Diabetes Mellitus, Type 2	PBMC	RT-qPCR	15	0	Subject prior to the treatment			+				0.001	DOWN	40% less after 4 months of bromocriptine-QR therapy in comparison to pre-treatment status	OK Comparison type is before treatment and after treatment (the same group of patients)-should we add this in the dropdown menu?
														+			0.05	DOWN	39% less after 4 months of bromocriptine-QR therapy in comparison to pre-treatment status
16	27374075	X Xu, J Sun, X Chang, J Wang, M Luo, KA Wintergerst, L Miao, L Cai	2016	10.1111/jcmm.12900	Diabetes Mellitus, Type 2 (with complications)	Serum	ELISA	27	53	Healthy subject			+				0.05	UP	NFE2L2 rs2364723 GG genotype was significantly associated with decreased serum HMOX-1 levels (p value is related to the association analysis). VMC: 'Note of the paper ' rs2364723 there was a significant decrease in the serum HMOX1 levels in T2DM patients for the GG genotype carriers compared with participants with CG+CC genotype [0.592 (0.230– 0.152), P = 0.038], suggesting that NFE2L2 polymorphi…	OK, Do we include the variant association? They studied NFE2L2 variant in association to serum HMOX1 levels. I am not sure what to choose in the comparison type in the second box-comparison of patients with complications to patients without complications)?
					Diabetes Mellitus, Type 2 (without complications)			84					+				ns		Serum HMOX1 level was higher in patients with complications, compared to those without. MJ: case T2DM w/, control T2DM w/o complications. VERA: The mean serum HMOX1 level of T2DM patients trends higher than that of the controls and was significantly high in patients with complications compared with those without complications. needs to be separated.
17	27274779	AS Jiménez-Osorio, S González-Reyes, WR García-Niño, H Moreno-Macías, ME Rodríguez-Arellano, G Vargas-Alarcón, J Zúñiga, R Barquera, J Pedraza-Chaverri	2016	10.1155/2016/7367641	Diabetes Mellitus, Type 2 and Obesity	Circulation-related	Other (in comments)	627	1020	Healthy subject			+				0.05	Variant association	Association of HMOX1 variant with obesity. Method: TaqMan genotyping.	OK Do we include the study (variant association)? MJ: Can the person who reviewed this study add info on how was HMOX1 regulated: UP or DOWN? PPD: it is a variant associantion analysis, no expression was analysed.
														+			ns
18	32049633	S Baig, M Shabeer, RE Parvaresh, M Agarwal, MH Lee, DSQ Ooi, C Chia, N Aung, G Ng, Y Teo, V Chhay, F Magkos, A Vidal-Puig, RCS Seet, SA Toh	2020	10.1136/bmjdrc-2019-000945	Diabetes Mellitus, Type 2 (family history)	PBMC	RT-qPCR	9	9	Healthy subject						+	0.05	UP	TXNRD1 was upregulated in FDRT-derived (first degree relative with T2DM) MNCs after meal ingestion or insulin stimulation. (Nrf2 was also upregulated).	OK They studied normal subjects with a family history of T2DM (not a disease). I am not sure what to choose in the comparison type (both groups are healthy individuals with or without a family history of T2DM)
19	36829785	IL Ferreira, S Costa, BJ Moraes, A Costa, O Fokt, D Marinho, V Alves, IP Baptista, AC Rego	2023	10.3390/antiox12020226	Periodontitis	PBMC	RT-qPCR	10	10	Healthy subject	+						0.001	DOWN	PDT (periodontitis) patients compared to control (this three results can be excluded from the table, because they only include PDT patients)	OK I am not sure what to choose in the comparison type (both groups are patients)
												+					0.01	DOWN
													+				ns
					Periodontitis and Diabetes Mellitus, Type 2			10	10	Subject with a single disease (Peridontitis)	+						0.01	UP	T2D-PDT patients compared to PDT
												+					0.05	UP
													+
					Diabetes Mellitus, Type 2			10	10	Healthy subject	+						ns		T2D compared to control
												+
													+
					Periodontitis and Diabetes Mellitus, Type 2			10	10	Subject with a single disease (Diabetes Mellitus, Type 2)	+						ns		T2D compared to T2D-PDT
												+
													+
HEREDITARY BLOOD DISORDERS																			BLOOD DISORDERS	BLOOD DISORDERS
20	27071063	JF Doss, JC Jonassaint, ME Garrett, AE Ashley-Koch, MJ Telen, J-T Chi	2016	10.1371/journal.pone.0152895	Anemia, Sickle Cell	Whole blood	RT-qPCR	16	16	Subject prior to the treatment			+				0.05	UP	N=16 - all groups 3 groups. Statistically significance - only for 150 g group.	WK: Whole blood samples, not bone marrow. Corrected.
														+			ns			WK: Whole blood samples, not bone marrow. NQO1 levels were not significantly different.Corrected.
21	31198069	N Somparn, A Prawan, L Senggunprai, U Kukongviriyapan, A Jetsrisuparb, MH Lee, DH Kim, V Kukongviriyapan, YJ Surh	2019	10.1080/10715762.2019.1632444	beta-Thalassemia	PBMC	RT-qPCR	22	24	Healthy subject	+						0.05	UP		OK
													+				ns
							Western blot			Healthy subject	+						0.01	UP		OK ... WK: but ** - in the figure, exact p value is not mentioned.
													+				ns			OK
CANCER																			CANCER	CANCER
22	22634319	DS Hong, R Kurzrock, JG Supko, X He, A Naing, J Wheler, D Lawrence, JP Eder, CJ Meyer, DA Ferguson, J Mier, M Konopleva, S Konoplev, M Andreeff, D Kufe, H Lazarus, GI Shapiro, B Dezube	2012	10.1158/1078-0432.CCR-11-2703	Neoplasms (advanced solid tumors and Lymphomas)	PBMC	RT-qPCR	14	14	Subject prior to the treatment				+			0.001	UP
23	20345481	T Miyazaki, Y Kirino, M Takeno, S Samukawa, M Hama, M Tanaka, S Yamaji, A Ueda, N Tomita, H Fujita, Y Ishigatsubo	2010	10.1111/j.1349-7006.2010.01550.x	Precursor Cell Lymphoblastic Leukemia-Lymphoma	PBMC	Western blot	4	4	Healthy subject			+				ns
					Leukemia, Myeloid, Acute			12	4				+
24	25802333	D Ma, Q Fang, P Wang, R Gao, W Wu, T Lu, L Cao, X Hu, J Wang	2015	10.1074/jbc.M114.626960	Leukemia, Myelogenous, Chronic	PBMC	RT-qPCR	17	18	Responders			+				0.05	UP	Resistance towards imatinib (a TK inhibitor); Higher HO1 expression in CML cells isolated form patients insensitive to imatinib; control = IM-sensitive patients, and case - IM-insensitive patients
25	33903766	FM Consonni, A Bleve, MG Totaro, M Storto, P Kunderfranco, A Termanini, F Pasqualini, C Alì, C Pandolfo, F Sgambelluri, G Grazia, M Santinami, A Maurichi, M Milione, M Erreni, A Doni, M Fabbri, L Gribaldo, E Rulli, MP Soares, V Torri, R Mortarini, A Anichini, A Sica	2021	10.1038/s41590-021-00921-5	Melanoma	Monocytes	Fluorescence measurements	92	0	Lack of control			+				N/A	UP	METHOD: intracellular HO-1 was recorded as gMFI in permeabilized cells	Worse survival of melanoma patients who have higher status of HO-1 levels in blood monocytes (subsets R1, R2, R3); very complex study with a comprehensive analysis of 15 monocyte subsets
26	37199349	J Wang, H Peng, G Zhang, W Yan	2023	10.1080/16078454.2023.2198862	Lymphoma, Large B-Cell, Diffuse	B-cell derived tumor	Other (in comments)	604	0	Lack of control	+						0.001	UP
												+					0.01	DOWN
27	32455559	E Reszka, M Lesicka, E Wieczorek, E Jabłońska, B Janasik, M Stępnik, T Konecki, Z Jabłonowski	2020	10.3390/cancers12051296	Urinary Bladder Neoplasms	Leukocytes	RT-qPCR	122	115	Healthy subject (according to smoking status)	+						ns		PPD: patients, according to smoking status; MJ perhaps we don't need to report this; Table S3
												+
													+				0.01	DOWN
														+			ns
															+
																+
										Healthy subject	+						0.05	DOWN	PPD: patients vs controls, expression
												+					0.05	UP		MJ: This is important (GCLM 0.05 UP)
													+				0.05	DOWN
														+			0.01	DOWN
															+		ns
																+
										Healthy subject (adjusted)	+						ns		PPD: patients vs controls multivariate analysis (adjusted by age, BMI, and smoking and alcohol habits) MJ: Tab 3
													+				0.01	UP		MJ: This is important (HMOX 0.01 IP and NQO1 0.01 UP)
														+
										Healthy subject (according to DNA damage; adjusted)	+						0.01	UP	PPD: patients, assoc between gene expression and DNA damage (linear regression, adjusted by age, BMI, and smoking and alcohol habits or ANOVA, according to the tertiles of Tail DNA) Tab. S5
												+					0.001	UP
													+				ns
														+
															+					MJ: This is important (GCLC 0.01 UP and GCLM 0.001 UP)
																+
KIDNEY DISEASES																			KIDNEY DISEASES	KIDNEY DISEASES
28	28785379	J Shen, M Rasmussen, Q-R Dong, M Tepel, A Scholze	2017	10.1155/2017/9091879	Kidney Failure, Chronic (non-dialysis patients)	Monocytes	RT-qPCR	29	16	Healthy subject				+			0.001	UP		WK: I changed information about protein levels analysis, it is 'In cell Western assay' not standard Western Blot
							Other (in comments)	23	13					+			ns		In cell Western assay: NQO1/ACTA immunofluorescence ratio on fixed monocytes.
					Kidney Failure, Chronic (hemodialysis patients)		RT-qPCR	34	16					+			0.05	UP		WK: I added data about patients undergoing dialysis therapy
							Other (in comments)	29	13					+			ns		In cell Western assay: NQO1/ACTA immunofluorescence ratio on fixed monocytes.
29	26992136	LFMF Cardozo, MB Stockler-Pinto, D Mafra	2016	10.1002/mnfr.201500658	Kidney Failure, Chronic (hemodialysis patients)	PBMC	RT-qPCR	13	13	Subject prior to the treatment				+			0.001	UP	No effect in control group (N=12).	WK: information about N was corrected
30	32159187	M Esgalhado, JA Kemp, BR de Paiva, JS Brito, LFMF Cardozo, R Azevedo, DB Cunha, LS Nakao, D Mafra	2020	10.1039/c9fo02939g	Kidney Failure, Chronic (hemodialysis patients)	PBMC	RT-qPCR	14	12	Placebo-treated			+				ns			WK: I clarified the information on the number of patients, MJ: Please see Fig. 2 = 14 case and 12 placebo-treated
														+
							Western blot							+			0.05	UP	Significant fo period and carryover effect.
31	38772511	M Ribeiro, L Alvarenga, KS Coutinho-Wolino, LS Nakao, LFMF Cardozo, D Mafra	2024	10.1016/j.freeradbiomed.2024.05.034	Kidney Failure, Chronic; non-dialysis patients with Kidney Failure, Chronic stages 3–5	PBMC	RT-qPCR	10	10	Subject prior to the treatment				+			0.05	UP	No effect in placebo group (N=15).	OK
													+				ns			WK: HMOX1 was not statistically significalt (p=0.07). Corrected.
32	25585822	LM Pedruzzi, LF Cardozo, JB Daleprane, MB Stockler-Pinto, EB Monteiro, M Leite Jr, ND Vaziri, D Mafra	2015	10.1007/s40620-014-0162-0	Kidney Failure, Chronic (hemodialysis patients)	PBMC	RT-qPCR	20	11	Healthy subject			+				ns			WK: HMOX1 was not statistically different from control. Corrected.
														+			0.01	DOWN		OK, WK: p value added.
OTHER																			OTHER	OTHER
33	38069389	GY Bekyarova, DG Vankova, VH Madjova, NA Bekyarov, AS Salim, DG Ivanova, SM Stoeva, DI Gerova, YD Kiselova-Kaneva	2023	10.3390/ijms242317067	Metabolic Syndrome	PBMC	RT-qPCR	30	14	Healthy subject			+				0.05	UP	Also analysis of Hmox1 expression in MetS subgroups (according to ADMA and MDA levels)	ok. The article also mentions a therapeutic potential. "Investigating the relationship between MDA, ADMA, HO-1, and the transcription factors Nrf2 and NF-kB would contribute to elucidating the complex pathophysiological mechanisms of cellular damage in MetS, and this is important for the prevention, early diagnosis, and treatment strategy of cardiovascular diseases and MetS."
34	38783088	Y Wang, X Fu, L Zeng, Y Hu, R Gao, S Xian, S Liao, J Huang, Y Yang, J Liu, H Jin, J Klaunig, Y Lu, S Zhou	2024	10.1038/s42003-024-06243-0	Cholestasis, Intrahepatic	Serum	RT-qPCR	61	27	Healthy subject			+				0.001	UP		ok. The article also claims a therapeutic biomarker but these are more based on findings from animal model study. "Our findings suggest that the intervention of Nrf2/HO- 1 signaling has a potential translational value in the clinical treatment of cholestatic liver disease." Although not usual, the article states that gene expression results are obtained in serum. Nowehere in the article it is sta…
35	27222475	P Song, K Li, L Liu, X Wang, Z Jian, W Zhang, G Wang, C Li, T Gao	2016	10.1111/jcmm.12874	Vitiligo	Circulation-related	Other (in comments)	1136	1200	Healthy subject			+				ns		Associacion of HO-1 polymorphisms (rs2071746) with the risk of vitiligo; Method: PCR-RFLP, DNA extracted from peripheral blood samples	ok. The study also suggests a therapeutic biomarker: "The present findings indicate that treatments strategies that regulate HO-1 activity could potentially reverse melanocyte degeneration and depigmentation in vitiligo, ultimately leading to improved self-esteem and better quality of life in patients."
						Serum		180	180	Healthy subject			+				0.05	DOWN	Method: HO-1 activity measured using a (not-well defined) kit, absorbance measured at 450 nm. Serum HO-1 activity was lower in patients than in controls (P = 0.024).
36	25057809	A Camargo, P Peña-Orihuela, OA Rangel-Zúñiga, P Pérez-Martínez, J Delgado-Lista, C Cruz-Teno, C Marín, F Tinahones, MM Malagón, HM Roche, F Pérez-Jiménez, J López-Miranda	2014	10.1016/j.fct.2014.07.024	Metabolic Syndrome	PBMC	RT-qPCR	75	0	Subject prior to the treatment						+	0.05	UP	TXNRD1 expression levels were higher at 2 h after the intake of the HSFA meal than after the intake of the HMUFA (p=0.021).	all ok. The article does not specifically claim the biomarker has therapeutic potential.
																+	0.05	UP	TXNRD1 expression levels were higher at 2 h after the intake of the HSFA meal than after the intake LFHCC (p=0.002) .
																+	0.001	UP	TXNRD1 expression levels were higher at 2 h after the intake of the HSFA meal than after the intake of the LFHCC n-3 meals (P=0.001) .
																+	0.05	UP	TXNRD1 expression levels were higher at 0h+2h+4h after the intake of the HSFA meal than after the LFHCC (p=0.013).
																+	0.05	UP	TXNRD1 expression levels were higher at 0h+2h+4h after the intake of the HSFA meal than after the LFHCC n-3 meals (p=0.033).
37	32242086	H Liu, AW Zimmerman, K Singh, SL Connors, E Diggins, KK Stephenson, AT Dinkova-Kostova, JW Fahey	2020	10.1038/s41598-020-62714-4	Autism Spectrum Disorder	PBMC	RT-qPCR	6	6	Subject prior to the treatment			+				ns		NQO1, HO1 expression was analysed in autism spectrum disorder after SF treatment.	ok. The biomarkers are not themselves therapeutic targets but are instead used to monitor the biological effects of sulforaphane
														+
170
171
172
173
174
175
176
177
178
179
180
181
182
183
184
185
186
187
188
189
190
191
192
193
194
195
196
197
198
199
200
201
202
203
204
205
206
207
208
209
210
211
212
213
214
215
216
217
218
219
220
221
222
223
224
225
226
227
228
229
230
231
232
233
234
235
236
237
238
239
240
241
242
243
244
245
246
247
248
249
250
251
252
253
254
255
256
257
258
259
260
261
262
263
264
265
266
267
268
269
270
271
272
273
274
275
276
277
278
279
280
281
282
283
284
285
286
287
288
289
290
291
292
293
294
295
296
297
298
299
300
301
302
303
304
305
306
307
308
309
310
311
312
313
314
315
316
317
318
319
320
321
322
323
324
325
326
327
328
329
330
331
332
333
334
335
336
337
338
339
340
341
342
343
344
345
346
347
348
349
350
351
352
353
354
355
356
357
358
359
360
361
362
363
364
365
366
367
368
369
370
371
372
373
374
375
376
377
378
379
380
381
382
383
384
385
386
387
388
389
390
391
392
393
394
395
396
397
398
399
400
401
402
403
404
405
406
407
408
409
410
411
412
413
414
415
416
417
418
419
420
421
422
423
424
425
426
427
428
429
430
431
432
433
434
435
436
437
438
439
440
441
442
443
444
445
446
447
448
449
450
451
452
453
454
455
456
457
458
459
460
461
462
463
464
465
466
467
468
469
470
471
472
473
474
475
476
477
478
479
480
481
482
483
484
485
486
487
488
489
490
491
492
493
494
495
496
497
498
499
500
501
502
503
504
505
506
507
508
509
510
511
512
513
514
515
516
517
518
519
520
521
522
523
524
525
526
527
528
529
530
531
532
533
534
535
536
537
538

## Sheet: Clean table
No.	PMID	Authors	Year	DOI	Disease	Sample	Method	N number (case)	N number (control)	Control type	GCLC	GCLM	HMOX1	NQO1	SRXN1	TXNRD1	Statistical significance	UP	Comments	Reviewer Issues
NEUROLOGICAL DISEASES																			NEUROLOGICAL DISORDERS	NEUROLOGICAL DISORDERS
1	31682033	S Petrillo, T Schirinzi, G Di Lazzaro, J D'Amico, VL Colona, E Bertini, M Pierantozzi, L Mari, NB Mercuri, F Piemonte, A Pisani	2020	10.1002/mds.27878	Parkinson Disease	Leukocytes	RT-qPCR	45	40	Healthy subject	+						0.01	UP	Nrf2 (<0.001), GCL(<0.01) and GR transcript(<0.01), NRf2 protein level with ELISA(<0.01) and Nrf2 (<0.05) and Nqo1(<0.01) protein levels with WB; MJ Authors must be contacted as for which GCL gene: GCLC or GCLM, or both, was/were measured in this study; MJ I have contacted the authors, and now I am awaiting their response.
							Western blot	32	32					+
2	34848989	E Milanesi, M Dobre, CA Cucos, AI Rojo, J Jiménez-Villegas, E Capetillo-Zarate, C Matute, G Piñol-Ripoll, G Manda, A Cuadrado	2021	10.2147/JIR.S334337	Alzheimer Disease	Circulation-related	Other (in comments)	38	38	Non-AD					+		0.01	UP	qPCR array. were used. Mild Ad patients were recruited.	OKEY Control sujects have comorbidies. There is no explanation about subject with single disease. We can ask Antonio
														+
													+
RESPIRATORY TRACT DISEASES																			RESPIRATORY TRACT DISEASES	RESPIRATORY TRACT DISEASES
3	23584289	M Yamamoto, A Singh, F Sava, M Pui, SJ Tebbutt, C Carlsten	2013	10.1289%2Fehp.1205963	Asthma	PBMC	RT-qPCR	13	0	Placebo-treated	+							DOWN	NRF2 and enzymes NQO1 and GCLC, which are downstream of NRF2, were assessed and found negatively associated with miR-144 levels (p = 0.020, 0.001, < 0.0001, respectively. Participants were exposed to diesel exhaust.	OK		multiple biomarker types could apply
														+
4	27130714	K Sudini, GB Diette, PN Breysse, MC McCormack, D Bull, S Biswal, S Zhai, N Brereton, RD Peng, EC Matsui	2016	10.1016/j.jaip.2016.03.012	Asthma	PBMC	RT-qPCR	40	0	Placebo-treated		+					ns		After broccoli sprouts consumption.	OK
													+
														+
5	27555763	AMF Pasini, M Ferrari, C Stranieri, P Vallerio, C Mozzini, U Garbin, G Zambon, L Cominacini	2016	10.2147/COPD.S102218	Pulmonary Disease, Chronic Obstructive	PBMC	RT-qPCR	30	30	Healthy subject			+				0.001	UP		OK		multiple biomarker types could apply
							Western blot						+
6	25518008	V Sampath, JS Garland, D Helbling, D Dimmock, NP Mulrooney, PM Simpson, JC Murray, JM Dagle	2015	10.1038/pr.2014.200	Bronchopulmonary Dysplasia in Infant, Very Low Birth Weight	Circulation-related	RT-qPCR	284	375	Healthy subject				+			0.01	UP	Sample type is described by the authors as a "blood sample"; SNP study = NQO1 (rs1800566), GCLC (rs17883901) and HMOX1 (rs2071747); Method: TaqMan® SNP Genotyping Assay probes; Exclusion criteria: infants with major congenital anomalies of the heart, gastro-intestinal tract, renal or respiratory tract were excluded; BPD was defined as the need for supplemental oxygen at a postmenstrual age (PMA) …	Not sure if this study is relevant to the secretome. Maybe move to D3.3 NFE2L2 Variants as it has not been listed there. MJ I think it is relevant, as it reports a sininficant increase in NQO1 (p<0.01) - please see the table. Also CGLC and HMOX1 were investigated.	YES
											+						ns
													+
7	32000766	AM Fratta Pasini, C Stranieri, M Ferrari, U Garbin, L Cazzoletti, C Mozzini, F Spelta, D Peserico, L Cominacini	2020	10.1186/s12931-020-1292-7	Pulmonary Disease, Chronic Obstructive	PBMC	RT-qPCR	60	71	Healthy subject			+				0.05	UP	COPD mid-moderate; erratum (in their study, the authors cited a retracted article): doi: 10.1186/s12931-020-01481-2	OK
											+
CARDIOVASCULAR DISEASES																			CARDIOVASCULAR DISEASES	CARDIOVASCULAR DISEASES
8	33961973	Y Ayıkgöz, AM Salih, N Kankılıç, E Temiz	2021	10.1016/j.gene.2021.145690	Cardiopulmonary Bypass	Plasma	RT-qPCR	15	0	Subject prior to the treatment			+				0.01	UP	Notes: 1) same patients who had blood taken before, during and 24h after the surgery, namely patients undergoing coronary bypass surgery with CPB, before and after cardiopulmonary bypass; 2) Should one include the inclusion and exclusion criteria, since these are studies conducted in patients (that issue is universal to several papers)? ; 3) The authors also made comparisions with a control group…	Completed and ok
9	29743974	A Piechota-Polanczyk, A Kopacz, D Kloska, B Zagrapan, C Neumayer, A Grochot-Przeczek, I Huk, C Brostjan, J Dulak, A Jozkowicz	2018	10.1155/2018/2028936	Aortic Aneurysm, Abdominal	Circulation-related	RT-qPCR	28	14	Pharmacological treatment		+					ns		Notes: 1) 59 patients who underwent open AAA patients treated only with simvastatin or who had taken no statins for at least 6 months before the AAA repair and matched them by AAA diameter and age. Finally, 42 patients were selected and divided into 14 “nonstatin” patients (10 men and 4 women) and 28 simvastatin-treated patients (25 men and 3 women) to study the effects of simvastatin; 2)SAMPLE: …	Completed and ok
													+
														+
							ELISA						+				0.05	UP	P=0.022 sinvastatin increased the protein HO-1 expression
10	15183196	C Furman, AK Rundlöf, G Larigauderie, M Jaye, G Bricca, C Copin, AM Kandoussi, JC Fruchart, ES Arnér, M Rouis	2004	10.1016/j.freeradbiomed.2004.04.016	Plaque, Atherosclerotic	Circulation-related	RT-qPCR	4	4	Tissue adjacent to the diseased tissue						+	0.05	UP	Notes: 1) samples were human atherosclerotic plaques derived from patient carotid endarterectomy samples; Another important issue is the same patients were used and the sample taken from the plaques was compared to that of sorrounding healthy areas of the artery specimen derived from the same patients by RT-PCR; 2) the majority of the paper was taken on human cells derived from cell lines or expo…	Completed and ok
11	31340238	JE Barbosa, MB Stockler-Pinto, BO da Cruz, ACT da Silva, JS Anjos, CT Mesquita, D Mafra, LFMF Cardozo	2019	10.5935/abc.20190125	Coronary Artery Disease	PBMC	RT-qPCR	35	12	Healthy subject				+			ns			Completed and ok
238	38158664	Shunli Liang, You Wu, Rongbo Zhang, Xilin Xin, Linsheng Xu	2023	10.14715/cmb/2023.69.13.32	Ischemic stroke patients with qi deficiency and blood stasis		Western blot	59	58					YES			0.05	UP	Randomized Controlled Trial; I wasn't able to find the method information in the study. Perhaps this study should be excluded? VMC: they describe 'SDS-PAGE electrophoresis' which indicates WB, as well as other indicators, 'The cells were washed and incubated with fluorescently labelled sheep's blood lymphocytes. Incubate the fluorescently labelled sheep anti-rabbit secondary antibody for 1h, wash…	Possibly to exclude
DIABETES AND OBESITY																			DIABETES AND OBESITY	DIABETES AND OBESITY
12	25875220	H Yang, W Xu, Z Zhou, J Liu, X Li, L Chen, J Weng, Z Yu	2015	10.1055/s-0035-1545345	Diabetes Mellitus, Type 2	PBMC	Western blot	14	14	Subject prior to the treatment				+			0.01	UP	NQO-1 was upregulated after curcumin intervention (15-days curcumin treatment in T2DM patients (some with DKD-diabetic kidney disease)).	OK Comparison type is before treatment and after treatment (the same group of patients)-should we add this in the dropdown menu? MJ: Perhaps it wan's clear that untreated vs treated means exactly: before and after the treatment. In such a case, N case = N sample, here N = 14. I hope that helps
13	29346597	P Dandona, H Ghanim, S Abuaysheh, K Green, S Dhindsa, A Makdissi, M Batra, ND Kuhadiya, A Chaudhuri	2018	10.1210/jc.2017-02343	Diabetes Mellitus, Type 2 and Obesity	PBMC	RT-qPCR	14	10	Placebo-treated			+				0.05	UP	NQO-1 and HO-1 expression was upregulated after exenatide treatment.	OK
														+
							Western blot						+				N/A	?	Not able to detect protein signal for HMOX1
														+			0.05	UP	NQO1 upregulated after the treatment
14	34371884	N Rabbani, M Xue, MO Weickert, PJ Thornalley	2021	10.3390/nu13072374	Obesity	PBMC	Other (in comments)	29	0	Placebo-treated	+						ns		Method: Gene array, Nanostring. The study correlated the decreased expression (after dietary supplement tRES-HESP treatment) of CCL2, COX-2, IL-8 and RAGE wth the expression of other genes, including the six genes we focus on. Highly overweight and obese (treated vs placebo). Correleation coefficients are reported.	OK The study reported correlation in expression, how should we report this?
												+					0.001	DOWN	The expression of the gene in PBMCs is written (downregulated), however the correlation with the CCL2 was positive (p value is related to the correlation coefficient).
												+					0.01	DOWN	The expression of the gene in PBMCs is written (downregulated), however the correlation with the RAGE was positive (p value is related to the correlation coefficient).
													+				0.001	UP	The expression of the gene in PBMCs is written (upregulated), however the correlation with the CCL2 was negative (p value is related to the correlation coefficient).
													+				0.01	UP	The expression of the gene in PBMCs is written (upregulated), however the correlation with the RAGE was negative (p value is related to the correlation coefficient).
														+			0.05	UP	The expression of the gene in PBMCs is written (upregulated), however the correlation with the plasma MG (methylglyoxal) was negative (p value is related to the correlation coefficient).
														+			0.01	UP	The expression of the gene in PBMCs is written (upregulated), however the correlation with the FPG (fasting plasma glucose) was negative (p value is related to the correlation coefficient).
														+			0.01	DOWN	The expression of the gene in PBMCs is written (downregulated), however the correlation with the CCL2 was positive (p value is related to the correlation coefficient).
														+					The expression of the gene in PBMCs is written (downregulated), however the correlation with the IL-8 was positive (p value is related to the correlation coefficient).
																+	ns
15	36012132	AH Cincotta, E Cersosimo, M Alatrach, M Ezrokhi, C Agyin, J Adams, R Chilton, C Triplitt, B Chamarthi, N Cominos, RA DeFronzo	2022	10.3390/ijms23168851	Diabetes Mellitus, Type 2	PBMC	RT-qPCR	15	0	Subject prior to the treatment			+				0.001	DOWN	40% less after 4 months of bromocriptine-QR therapy in comparison to pre-treatment status	OK Comparison type is before treatment and after treatment (the same group of patients)-should we add this in the dropdown menu?
														+			0.05	DOWN	39% less after 4 months of bromocriptine-QR therapy in comparison to pre-treatment status
16	27374075	X Xu, J Sun, X Chang, J Wang, M Luo, KA Wintergerst, L Miao, L Cai	2016	10.1111/jcmm.12900	Diabetes Mellitus, Type 2 (with complications)	Serum	ELISA	27	53	Healthy subject			+				0.05	UP	NFE2L2 rs2364723 GG genotype was significantly associated with decreased serum HMOX-1 levels (p value is related to the association analysis). VMC: 'Note of the paper ' rs2364723 there was a significant decrease in the serum HMOX1 levels in T2DM patients for the GG genotype carriers compared with participants with CG+CC genotype [0.592 (0.230– 0.152), P = 0.038], suggesting that NFE2L2 polymorphi…	OK, Do we include the variant association? They studied NFE2L2 variant in association to serum HMOX1 levels. I am not sure what to choose in the comparison type in the second box-comparison of patients with complications to patients without complications)?
					Diabetes Mellitus, Type 2 (without complications)			84					+				ns		Serum HMOX1 level was higher in patients with complications, compared to those without. MJ: case T2DM w/, control T2DM w/o complications. VERA: The mean serum HMOX1 level of T2DM patients trends higher than that of the controls and was significantly high in patients with complications compared with those without complications. needs to be separated.
17	27274779	AS Jiménez-Osorio, S González-Reyes, WR García-Niño, H Moreno-Macías, ME Rodríguez-Arellano, G Vargas-Alarcón, J Zúñiga, R Barquera, J Pedraza-Chaverri	2016	10.1155/2016/7367641	Diabetes Mellitus, Type 2 and Obesity	Circulation-related	Other (in comments)	627	1020	Healthy subject			+				0.05	Variant association	Association of HMOX1 variant with obesity. Method: TaqMan genotyping.	OK Do we include the study (variant association)? MJ: Can the person who reviewed this study add info on how was HMOX1 regulated: UP or DOWN? PPD: it is a variant associantion analysis, no expression was analysed.
														+			ns
18	32049633	S Baig, M Shabeer, RE Parvaresh, M Agarwal, MH Lee, DSQ Ooi, C Chia, N Aung, G Ng, Y Teo, V Chhay, F Magkos, A Vidal-Puig, RCS Seet, SA Toh	2020	10.1136/bmjdrc-2019-000945	Diabetes Mellitus, Type 2 (family history)	PBMC	RT-qPCR	9	9	Healthy subject						+	0.05	UP	TXNRD1 was upregulated in FDRT-derived (first degree relative with T2DM) MNCs after meal ingestion or insulin stimulation. (Nrf2 was also upregulated).	OK They studied normal subjects with a family history of T2DM (not a disease). I am not sure what to choose in the comparison type (both groups are healthy individuals with or without a family history of T2DM)
19	36829785	IL Ferreira, S Costa, BJ Moraes, A Costa, O Fokt, D Marinho, V Alves, IP Baptista, AC Rego	2023	10.3390/antiox12020226	Periodontitis	PBMC	RT-qPCR	10	10	Healthy subject	+						0.001	DOWN	PDT (periodontitis) patients compared to control (this three results can be excluded from the table, because they only include PDT patients)	OK I am not sure what to choose in the comparison type (both groups are patients)
												+					0.01	DOWN
													+				ns
					Periodontitis and Diabetes Mellitus, Type 2			10	10	Subject with a single disease (Peridontitis)	+						0.01	UP	T2D-PDT patients compared to PDT
												+					0.05	UP
													+
					Diabetes Mellitus, Type 2			10	10	Healthy subject	+						ns		T2D compared to control
												+
													+
					Periodontitis and Diabetes Mellitus, Type 2			10	10	Subject with a single disease (Diabetes Mellitus, Type 2)	+						ns		T2D compared to T2D-PDT
												+
													+
HEREDITARY BLOOD DISORDERS																			BLOOD DISORDERS	BLOOD DISORDERS
20	27071063	JF Doss, JC Jonassaint, ME Garrett, AE Ashley-Koch, MJ Telen, J-T Chi	2016	10.1371/journal.pone.0152895	Anemia, Sickle Cell	Whole blood	RT-qPCR	16	16	Subject prior to the treatment			+				0.05	UP	N=16 - all groups 3 groups. Statistically significance - only for 150 g group.	WK: Whole blood samples, not bone marrow. Corrected.
														+			ns			WK: Whole blood samples, not bone marrow. NQO1 levels were not significantly different.Corrected.
21	31198069	N Somparn, A Prawan, L Senggunprai, U Kukongviriyapan, A Jetsrisuparb, MH Lee, DH Kim, V Kukongviriyapan, YJ Surh	2019	10.1080/10715762.2019.1632444	beta-Thalassemia	PBMC	RT-qPCR	22	24	Healthy subject	+						0.05	UP		OK
													+				ns
							Western blot			Healthy subject	+						0.01	UP		OK ... WK: but ** - in the figure, exact p value is not mentioned.
													+				ns			OK
CANCER																			CANCER	CANCER
22	22634319	DS Hong, R Kurzrock, JG Supko, X He, A Naing, J Wheler, D Lawrence, JP Eder, CJ Meyer, DA Ferguson, J Mier, M Konopleva, S Konoplev, M Andreeff, D Kufe, H Lazarus, GI Shapiro, B Dezube	2012	10.1158/1078-0432.CCR-11-2703	Neoplasms (advanced solid tumors and Lymphomas)	PBMC	RT-qPCR	14	14	Subject prior to the treatment				+			0.001	UP
23	20345481	T Miyazaki, Y Kirino, M Takeno, S Samukawa, M Hama, M Tanaka, S Yamaji, A Ueda, N Tomita, H Fujita, Y Ishigatsubo	2010	10.1111/j.1349-7006.2010.01550.x	Precursor Cell Lymphoblastic Leukemia-Lymphoma	PBMC	Western blot	4	4	Healthy subject			+				ns
					Leukemia, Myeloid, Acute			12	4				+
24	25802333	D Ma, Q Fang, P Wang, R Gao, W Wu, T Lu, L Cao, X Hu, J Wang	2015	10.1074/jbc.M114.626960	Leukemia, Myelogenous, Chronic	PBMC	RT-qPCR	17	18	Responders			+				0.05	UP	Resistance towards imatinib (a TK inhibitor); Higher HO1 expression in CML cells isolated form patients insensitive to imatinib; control = IM-sensitive patients, and case - IM-insensitive patients
25	33903766	FM Consonni, A Bleve, MG Totaro, M Storto, P Kunderfranco, A Termanini, F Pasqualini, C Alì, C Pandolfo, F Sgambelluri, G Grazia, M Santinami, A Maurichi, M Milione, M Erreni, A Doni, M Fabbri, L Gribaldo, E Rulli, MP Soares, V Torri, R Mortarini, A Anichini, A Sica	2021	10.1038/s41590-021-00921-5	Melanoma	Monocytes	Fluorescence measurements	92	0	Lack of control			+				N/A	UP	METHOD: intracellular HO-1 was recorded as gMFI in permeabilized cells	Worse survival of melanoma patients who have higher status of HO-1 levels in blood monocytes (subsets R1, R2, R3); very complex study with a comprehensive analysis of 15 monocyte subsets
26	37199349	J Wang, H Peng, G Zhang, W Yan	2023	10.1080/16078454.2023.2198862	Lymphoma, Large B-Cell, Diffuse	B-cell derived tumor	Other (in comments)	604	0	Lack of control	+						0.001	UP
												+					0.01	DOWN
27	32455559	E Reszka, M Lesicka, E Wieczorek, E Jabłońska, B Janasik, M Stępnik, T Konecki, Z Jabłonowski	2020	10.3390/cancers12051296	Urinary Bladder Neoplasms	Leukocytes	RT-qPCR	122	115	Healthy subject (according to smoking status)	+						ns		PPD: patients, according to smoking status; MJ perhaps we don't need to report this; Table S3
												+
													+				0.01	DOWN
														+			ns
															+
																+
										Healthy subject	+						0.05	DOWN	PPD: patients vs controls, expression
												+					0.05	UP		MJ: This is important (GCLM 0.05 UP)
													+				0.05	DOWN
														+			0.01	DOWN
															+		ns
																+
										Healthy subject (adjusted)	+						ns		PPD: patients vs controls multivariate analysis (adjusted by age, BMI, and smoking and alcohol habits) MJ: Tab 3
													+				0.01	UP		MJ: This is important (HMOX 0.01 IP and NQO1 0.01 UP)
														+
										Healthy subject (according to DNA damage; adjusted)	+						0.01	UP	PPD: patients, assoc between gene expression and DNA damage (linear regression, adjusted by age, BMI, and smoking and alcohol habits or ANOVA, according to the tertiles of Tail DNA) Tab. S5
												+					0.001	UP
													+				ns
														+
															+					MJ: This is important (GCLC 0.01 UP and GCLM 0.001 UP)
																+
KIDNEY DISEASES																			KIDNEY DISEASES	KIDNEY DISEASES
28	28785379	J Shen, M Rasmussen, Q-R Dong, M Tepel, A Scholze	2017	10.1155/2017/9091879	Kidney Failure, Chronic (non-dialysis patients)	Monocytes	RT-qPCR	29	16	Healthy subject				+			0.001	UP		WK: I changed information about protein levels analysis, it is 'In cell Western assay' not standard Western Blot
							Other (in comments)	23	13					+			ns		In cell Western assay: NQO1/ACTA immunofluorescence ratio on fixed monocytes.
					Kidney Failure, Chronic (hemodialysis patients)		RT-qPCR	34	16					+			0.05	UP		WK: I added data about patients undergoing dialysis therapy
							Other (in comments)	29	13					+			ns		In cell Western assay: NQO1/ACTA immunofluorescence ratio on fixed monocytes.
29	26992136	LFMF Cardozo, MB Stockler-Pinto, D Mafra	2016	10.1002/mnfr.201500658	Kidney Failure, Chronic (hemodialysis patients)	PBMC	RT-qPCR	13	13	Subject prior to the treatment				+			0.001	UP	No effect in control group (N=12).	WK: information about N was corrected
30	32159187	M Esgalhado, JA Kemp, BR de Paiva, JS Brito, LFMF Cardozo, R Azevedo, DB Cunha, LS Nakao, D Mafra	2020	10.1039/c9fo02939g	Kidney Failure, Chronic (hemodialysis patients)	PBMC	RT-qPCR	14	12	Placebo-treated			+				ns			WK: I clarified the information on the number of patients, MJ: Please see Fig. 2 = 14 case and 12 placebo-treated
														+
							Western blot							+			0.05	UP	Significant fo period and carryover effect.
31	38772511	M Ribeiro, L Alvarenga, KS Coutinho-Wolino, LS Nakao, LFMF Cardozo, D Mafra	2024	10.1016/j.freeradbiomed.2024.05.034	Kidney Failure, Chronic; non-dialysis patients with Kidney Failure, Chronic stages 3–5	PBMC	RT-qPCR	10	10	Subject prior to the treatment				+			0.05	UP	No effect in placebo group (N=15).	OK
													+				ns			WK: HMOX1 was not statistically significalt (p=0.07). Corrected.
32	25585822	LM Pedruzzi, LF Cardozo, JB Daleprane, MB Stockler-Pinto, EB Monteiro, M Leite Jr, ND Vaziri, D Mafra	2015	10.1007/s40620-014-0162-0	Kidney Failure, Chronic (hemodialysis patients)	PBMC	RT-qPCR	20	11	Healthy subject			+				ns			WK: HMOX1 was not statistically different from control. Corrected.
														+			0.01	DOWN		OK, WK: p value added.
OTHER																			OTHER	OTHER
33	38069389	GY Bekyarova, DG Vankova, VH Madjova, NA Bekyarov, AS Salim, DG Ivanova, SM Stoeva, DI Gerova, YD Kiselova-Kaneva	2023	10.3390/ijms242317067	Metabolic Syndrome	PBMC	RT-qPCR	30	14	Healthy subject			+				0.05	UP	Also analysis of Hmox1 expression in MetS subgroups (according to ADMA and MDA levels)	ok. The article also mentions a therapeutic potential. "Investigating the relationship between MDA, ADMA, HO-1, and the transcription factors Nrf2 and NF-kB would contribute to elucidating the complex pathophysiological mechanisms of cellular damage in MetS, and this is important for the prevention, early diagnosis, and treatment strategy of cardiovascular diseases and MetS."
34	38783088	Y Wang, X Fu, L Zeng, Y Hu, R Gao, S Xian, S Liao, J Huang, Y Yang, J Liu, H Jin, J Klaunig, Y Lu, S Zhou	2024	10.1038/s42003-024-06243-0	Cholestasis, Intrahepatic	Serum	RT-qPCR	61	27	Healthy subject			+				0.001	UP		ok. The article also claims a therapeutic biomarker but these are more based on findings from animal model study. "Our findings suggest that the intervention of Nrf2/HO- 1 signaling has a potential translational value in the clinical treatment of cholestatic liver disease." Although not usual, the article states that gene expression results are obtained in serum. Nowehere in the article it is sta…
35	27222475	P Song, K Li, L Liu, X Wang, Z Jian, W Zhang, G Wang, C Li, T Gao	2016	10.1111/jcmm.12874	Vitiligo	Circulation-related	Other (in comments)	1136	1200	Healthy subject			+				ns		Associacion of HO-1 polymorphisms (rs2071746) with the risk of vitiligo; Method: PCR-RFLP, DNA extracted from peripheral blood samples	ok. The study also suggests a therapeutic biomarker: "The present findings indicate that treatments strategies that regulate HO-1 activity could potentially reverse melanocyte degeneration and depigmentation in vitiligo, ultimately leading to improved self-esteem and better quality of life in patients."
						Serum		180	180	Healthy subject			+				0.05	DOWN	Method: HO-1 activity measured using a (not-well defined) kit, absorbance measured at 450 nm. Serum HO-1 activity was lower in patients than in controls (P = 0.024).
36	25057809	A Camargo, P Peña-Orihuela, OA Rangel-Zúñiga, P Pérez-Martínez, J Delgado-Lista, C Cruz-Teno, C Marín, F Tinahones, MM Malagón, HM Roche, F Pérez-Jiménez, J López-Miranda	2014	10.1016/j.fct.2014.07.024	Metabolic Syndrome	PBMC	RT-qPCR	75	0	Subject prior to the treatment						+	0.05	UP	TXNRD1 expression levels were higher at 2 h after the intake of the HSFA meal than after the intake of the HMUFA (p=0.021).	all ok. The article does not specifically claim the biomarker has therapeutic potential.
																+	0.05	UP	TXNRD1 expression levels were higher at 2 h after the intake of the HSFA meal than after the intake LFHCC (p=0.002) .
																+	0.001	UP	TXNRD1 expression levels were higher at 2 h after the intake of the HSFA meal than after the intake of the LFHCC n-3 meals (P=0.001) .
																+	0.05	UP	TXNRD1 expression levels were higher at 0h+2h+4h after the intake of the HSFA meal than after the LFHCC (p=0.013).
																+	0.05	UP	TXNRD1 expression levels were higher at 0h+2h+4h after the intake of the HSFA meal than after the LFHCC n-3 meals (p=0.033).
37	32242086	H Liu, AW Zimmerman, K Singh, SL Connors, E Diggins, KK Stephenson, AT Dinkova-Kostova, JW Fahey	2020	10.1038/s41598-020-62714-4	Autism Spectrum Disorder	PBMC	RT-qPCR	6	6	Subject prior to the treatment			+				ns		NQO1, HO1 expression was analysed in autism spectrum disorder after SF treatment.	ok. The biomarkers are not themselves therapeutic targets but are instead used to monitor the biological effects of sulforaphane
														+
170
171
172
173
174
175
176
177
178
179
180
181
182
183
184
185
186
187
188
189
190
191
192
193
194
195
196
197
198
199
200
201
202
203
204
205
206
207
208
209
210
211
212
213
214
215
216
217
218
219
220
221
222
223
224
225
226
227
228
229
230
231
232
233
234
235
236
237
238
239
240
241
242
243
244
245
246
247
248
249
250
251
252
253
254
255
256
257
258
259
260
261
262
263
264
265
266
267
268
269
270
271
272
273
274
275
276
277
278
279
280
281
282
283
284
285
286
287
288
289
290
291
292
293
294
295
296
297
298
299
300
301
302
303
304
305
306
307
308
309
310
311
312
313
314
315
316
317
318
319
320
321
322
323
324
325
326
327
328
329
330
331
332
333
334
335
336
337
338
339
340
341
342
343
344
345
346
347
348
349
350
351
352
353
354
355
356
357
358
359
360
361
362
363
364
365
366
367
368
369
370
371
372
373
374
375
376
377
378
379
380
381
382
383
384
385
386
387
388
389
390
391
392
393
394
395
396
397
398
399
400
401
402
403
404
405
406
407
408
409
410
411
412
413
414
415
416
417
418
419
420
421
422
423
424
425
426
427
428
429
430
431
432
433
434
435
436
437
438
439
440
441
442
443
444
445
446
447
448
449
450
451
452
453
454
455
456
457
458
459
460
461
462
463
464
465
466
467
468
469
470
471
472
473
474
475
476
477
478
479
480
481
482
483
484
485
486
487
488
489
490
491
492
493
494
495
496
497
498
499
500
501
502
503
504
505
506
507
508
509
510
511
512
513
514
515
516
517
518
519
520
521
522
523
524
525
526
527
528
529
530
531
532
533
534
535
536
537
538

## Sheet: Archive_Ignore
No.	NRF2 ("YES"->column C or D-U; "NO" -> the next PubMed entry)	Basis of entry exclusion, or go to columns D-U	PMID	Authors	Year	DOI	Disease	Method	N number (case)	N number (control)	Comparison type	Human sample	GCLC	GCLM	HMOX1	NQO1	SRXN1	TXNRD1	p < (statisical significance)	UP, or certain variant	Biomarker type	Comments	Reviewer Issues	YES if high risk (add risk description in the Reviewer Issues)
Neurological disorders																						Neurological disorders	Neurological disorders
1 (14)	YES		31682033	S Petrillo, T Schirinzi, G Di Lazzaro, J D'Amico, VL Colona, E Bertini, M Pierantozzi, L Mari, NB Mercuri, F Piemonte, A Pisani	2020	10.1002/mds.27878	Parkinson's Disease	qRT-PCR	45	40		PBMC	YES						0.01	UP	Diagnostic	Nrf2 (<0.001), GCL(<0.01) and GR transcript(<0.01), NRf2 protein level with ELISA(<0.01) and Nrf2 (<0.05) and Nqo1(<0.01) protein levels with WB	MJ: There are two entries "YES" for NQO1, qRT-PCR. Can the reviewer double check that, and remove one if requider. MJ: Also, in the comment section GCL is reported to differ at <0.001 level (up or down?), but it is not stated which form it is (sorry, I cannot access this article via my institutional e-resources). All of them were upregulated OKEY
														YES
	YES							Western blot	32	32						YES
2 (146)	YES		24504620	T Dehmel, M Dobert, S Pankratz, VI Leussink, H-P Hartung, H Wiendl, BC Kieseier	2013	10.1007/s10072-014-1663-2	Multiple sclerosis (MS)	qRT-PCR	10	15		PBMC	YES							UP	Therapeutic	After monomethylfumarate (MMF) treatment (in vitro). Also in macrophages.	We wrote to authors about p value, we did not recceived response	YES
	YES														YES
	YES															YES
3 (425)	YES		28156185	S Gopal, A Mikulskis, R Gold, RJ Fox, KT Dawson, L Amaravadi	2017	10.1177/1352458517690617	Relapsing-Remitting Multiple Sclerosis	qRT-PCR	600	0		Circulation-related			YES	YES			0.001	UP	Therapeutic	Ex vivo analysis were performed PBMC from 3 patients. In addition whole blood analysis patients taking DMF twice or three times/daily during 48 weeks with 12 weeks intervals 5 times (200 placebo, 200 twice/daily; 200 three/daily). There are several p value at week 12,24,36,48 Upregulated at 12 week, decreased were observed gradually	OKEY
4	YES		28156185	E Milanesi, M Dobre, CA Cucos, AI Rojo, J Jiménez-Villegas, E Capetillo-Zarate, C Matute, G Piñol-Ripoll, G Manda, A Cuadrado	2021	10.2147/JIR.S334337	Alzheimer's disease	Other (in comments)	38	38		Circulation-related					YES		0.01	UP	Diagnostic	qPCR array. were used. Mild Ad patients were recruited.	OKEY
																YES
															YES
Respiratory disease																						Respiratory disease	Respiratory disease
5 (91)	YES		23584289	M Yamamoto, A Singh, F Sava, M Pui, SJ Tebbutt, C Carlsten	2013	10.1289%2Fehp.1205963	Asthma	qRT-PCR	13	0	Untreated vs treated	PBMC	YES							DOWN	Diagnostic	NRF2 and enzymes NQO1 and GCLC, which are downstream of NRF2, were assessed and found negatively associated with miR-144 levels (p = 0.020, 0.001, < 0.0001, respectively. Participants were exposed to diesel exhaust.	OK		multiple biomarker types could apply
	YES															YES					Prognostic
6 (160)	YES		27130714	K Sudini, GB Diette, PN Breysse, MC McCormack, D Bull, S Biswal, S Zhai, N Brereton, RD Peng, EC Matsui	2016	10.1016/j.jaip.2016.03.012	Asthma	qRT-PCR	20		Untreated vs treated	PBMC		YES					ns			After broccoli sprouts consumption.	OK
	YES														YES
	YES															YES
7 (263)	YES		27555763	AMF Pasini, M Ferrari, C Stranieri, P Vallerio, C Mozzini, U Garbin, G Zambon, L Cominacini	2016	10.2147/COPD.S102218	COPD	qRT-PCR	30	30	Healthy vs disease	PBMC			YES				0.001	UP	Prognostic		OK		multiple biomarker types could apply
	YES							Western blot													Therapeutic
8 (310)	YES		25518008	V Sampath, JS Garland, D Helbling, D Dimmock, NP Mulrooney, PM Simpson, JC Murray, JM Dagle	2015	10.1038/pr.2014.200	Bronchopulmonary dysplasia (BPD; a chronic lung disease) in very low birth weight infants (VLBW, birth weight<1500g)	qRT-PCR	284	375	Healthy vs disease	Circulation-related				YES			0.01	UP	Prognostic	Sample type is described by the authors as a "blood sample"; SNP study = NQO1 (rs1800566), GCLC (rs17883901) and HMOX1 (rs2071747); Method: TaqMan® SNP Genotyping Assay probes; Exclusion criteria: infants with major congenital anomalies of the heart, gastro-intestinal tract, renal or respiratory tract were excluded; BPD was defined as the need for supplemental oxygen at a postmenstrual age (PMA) …	Not sure if this study is relevant to the secretome. Maybe move to D3.3 NFE2L2 Variants as it has not been listed there. MJ I think it is relevant, as it reports a sininficant increase in NQO1 (p<0.01) - please see the table. Also CGLC and HMOX1 were investigated.	YES
													YES						ns
															YES
9 (199)	YES		32000766	AM Fratta Pasini, C Stranieri, M Ferrari, U Garbin, L Cazzoletti, C Mozzini, F Spelta, D Peserico, L Cominacini	2020	10.1186/s12931-020-1292-7	Chronic obstructive pulmonary disease (COPD)	qRT-PCR	60	71	Healthy vs disease	PBMC			YES				0.05	UP	Prognostic	COPD mid-moderate; erratum (in their study, the authors cited a retracted article): doi: 10.1186/s12931-020-01481-2	OK
													YES
Cardiovascular disease																						Cardiovascular disease	Cardiovascular disease
10 (353)	YES		33961973	Y Ayıkgöz, AM Salih, N Kankılıç, E Temiz	2021	10.1016/j.gene.2021.145690	Cardiopulmonary Bypass	qRT-PCR	15		Untreated vs treated	Plasma			YES				0.01	UP		Notes: 1) same patients who had blood taken before, during and 24h after the surgery, namely patients undergoing coronary bypass surgery with CPB, before and after cardiopulmonary bypass; 2) Should one include the inclusion and exclusion criteria, since these are studies conducted in patients (that issue is universal to several papers)? ; 3) The authors also made comparisions with a control group…	Completed and ok
11 (360)	YES		29743974	A Piechota-Polanczyk, A Kopacz, D Kloska, B Zagrapan, C Neumayer, A Grochot-Przeczek, I Huk, C Brostjan, J Dulak, A Jozkowicz	2018	10.1155/2018/2028936	Abdominal Aortic Aneurysm	qRT-PCR	28	14	Untreated vs treated	Circulation-related		YES	YES	YES			ns			Notes: 1) 59 patients who underwent open AAA patients treated only with simvastatin or who had taken no statins for at least 6 months before the AAA repair and matched them by AAA diameter and age. Finally, 42 patients were selected and divided into 14 “nonstatin” patients (10 men and 4 women) and 28 simvastatin-treated patients (25 men and 3 women) to study the effects of simvastatin; 2)SAMPLE: …	Completed and ok
								ELISA							YES				0.05	UP		P=0.022 sinvastatin increased the protein HO-1 expression
12 (495)	YES		15183196	C Furman, AK Rundlöf, G Larigauderie, M Jaye, G Bricca, C Copin, AM Kandoussi, JC Fruchart, ES Arnér, M Rouis	2004	10.1016/j.freeradbiomed.2004.04.016	Atherosclerotic Plaques	qRT-PCR	4	4	Healthy vs disease	Circulation-related						YES	0.05	UP		Notes: 1) samples were human atherosclerotic plaques derived from patient carotid endarterectomy samples; Another important issue is the same patients were used and the sample taken from the plaques was compared to that of sorrounding healthy areas of the artery specimen derived from the same patients by RT-PCR; 2) the majority of the paper was taken on human cells derived from cell lines or expo…	Completed and ok
13 (220)	YES		31340238	JE Barbosa, MB Stockler-Pinto, BO da Cruz, ACT da Silva, JS Anjos, CT Mesquita, D Mafra, LFMF Cardozo	2019	10.5935/abc.20190125	Coronary Artery Disease	qRT-PCR	35	12	Healthy vs disease	PBMC				YES			ns				Completed and ok
238	YES		38158664	Shunli Liang, You Wu, Rongbo Zhang, Xilin Xin, Linsheng Xu	2023	10.14715/cmb/2023.69.13.32	Ischemic stroke patients with qi deficiency and blood stasis	Western blot	59	58		PBMC				YES			0.05	UP		Randomized Controlled Trial; I wasn't able to find the method information in the study. Perhaps this study should be excluded? VMC: they describe 'SDS-PAGE electrophoresis' which indicates WB, as well as other indicators, 'The cells were washed and incubated with fluorescently labelled sheep's blood lymphocytes. Incubate the fluorescently labelled sheep anti-rabbit secondary antibody for 1h, wash…	Possibly to exclude
Diabetes and obesity																						Diabetes and obesity	Diabetes and obesity
14 (454)	YES		25875220	H Yang, W Xu, Z Zhou, J Liu, X Li, L Chen, J Weng, Z Yu	2015	10.1055/s-0035-1545345	T2DM	Western blot	14		Untreated vs treated	PBMC				YES			0.01	UP	Therapeutic	NQO-1 was upregulated after curcumin intervention (15-days curcumin treatment in T2DM patients (some with DKD-diabetic kidney disease)).	OK Comparison type is before treatment and after treatment (the same group of patients)-should we add this in the dropdown menu?
15 (508)	YES		29346597	P Dandona, H Ghanim, S Abuaysheh, K Green, S Dhindsa, A Makdissi, M Batra, ND Kuhadiya, A Chaudhuri	2018	10.1210/jc.2017-02343	Diabetes and obesity	qRT-PCR	24	0	Untreated vs treated	PBMC			YES	YES			0.05	UP	Therapeutic	NQO-1 and HO-1 expression was upregulated after exenatide treatment.	OK
								Western blot								YES					Therapeutic	NQO-1 protein expression was upregulated after exenatide treatment.
16 (20)	YES		34371884	N Rabbani, M Xue, MO Weickert, PJ Thornalley	2021	10.3390/nu13072374	Obesity	Other (in comments)	29	0	Untreated vs treated	PBMC	YES						ns			Method: Gene array, Nanostring. The study correlated the decreased expression (after dietary supplement tRES-HESP treatment) of CCL2, COX-2, IL-8 and RAGE wth the expression of other genes, including the six genes we focus on. Highly overweight and obese (treated vs placebo). Correleation coefficients are reported.	OK The study reported correlation in expression, how should we report this?
														YES					0.001	DOWN	Therapeutic	The expression of the gene in PBMCs is written (downregulated), however the correlation with the CCL2 was positive (p value is related to the correlation coefficient).
														YES					0.01	DOWN	Therapeutic	The expression of the gene in PBMCs is written (downregulated), however the correlation with the RAGE was positive (p value is related to the correlation coefficient).
															YES				0.001	UP	Therapeutic	The expression of the gene in PBMCs is written (upregulated), however the correlation with the CCL2 was negative (p value is related to the correlation coefficient).
															YES				0.01	UP	Therapeutic	The expression of the gene in PBMCs is written (upregulated), however the correlation with the RAGE was negative (p value is related to the correlation coefficient).
																YES			0.01	DOWN	Therapeutic	The expression of the gene in PBMCs is written (downregulated), however the correlation with the CCL2 was positive (p value is related to the correlation coefficient).
																YES			0.01	DOWN	Therapeutic	The expression of the gene in PBMCs is written (downregulated), however the correlation with the IL-8 was positive (p value is related to the correlation coefficient).
																		YES	ns
17 (49)	YES		36012132	AH Cincotta, E Cersosimo, M Alatrach, M Ezrokhi, C Agyin, J Adams, R Chilton, C Triplitt, B Chamarthi, N Cominos, RA DeFronzo	2022	10.3390%2Fijms23168851	Type 2 diabetes	qRT-PCR	15	0	Untreated vs treated	PBMC			YES				0.001	DOWN	Therapeutic	40% less after 4 months of bromocriptine-QR therapy in comparison to pre-treatment status	OK Comparison type is before treatment and after treatment (the same group of patients)-should we add this in the dropdown menu?
																YES			0.05	DOWN	Therapeutic	39% less after 4 months of bromocriptine-QR therapy in comparison to pre-treatment status
18 (402)	YES		27374075	X Xu, J Sun, X Chang, J Wang, M Luo, KA Wintergerst, L Miao, L Cai	2016	10.1111/jcmm.12900	T2DM	ELISA	341	266	Healthy vs disease	Serum			YES				0.05	DOWN	Prognostic	NFE2L2 rs2364723 GG genotype was significantly associated with decreased serum HMOX-1 levels (p value is related to the association analysis).	OK, Do we include the variant association? They studied NFE2L2 variant in association to serum HMOX1 levels. I am not sure what to choose in the comparison type in the second box-comparison of patients with complications to patients without complications)?
								ELISA	27 (T2DM with complications)	84 (t2DM without complications)	Sensitive vs insensitive	Serum			YES				0.05	UP	Prognostic	Serum HMOX1 level was higher in patient with complications, compared to those without.
19 (450)	YES		27274779	AS Jiménez-Osorio, S González-Reyes, WR García-Niño, H Moreno-Macías, ME Rodríguez-Arellano, G Vargas-Alarcón, J Zúñiga, R Barquera, J Pedraza-Chaverri	2016	10.1155/2016/7367641	Diabetes and Obesity	Other (in comments)	627	1020	Healthy vs disease	Circulation-related			YES				0.05		Prognostic	Association of HMOX1 variant with obesity. Method: TaqMan genotyping.	OK Do we include the study (variant association)? MJ: Can the person who reviewed this study add info on how was HMOX1 regulated: UP or DOWN? PPD: it is a variant associantion analysis, no expression was analysed.
																YES			ns
20 (533)	YES		32049633	S Baig, M Shabeer, RE Parvaresh, M Agarwal, MH Lee, DSQ Ooi, C Chia, N Aung, G Ng, Y Teo, V Chhay, F Magkos, A Vidal-Puig, RCS Seet, SA Toh	2020	10.1136/bmjdrc-2019-000945	T2DM family history	qRT-PCR	9	9		PBMC						YES	0.05	UP	Prognostic	TXNRD1 was upregulated in FDRT-derived (first degree relative with T2DM) MNCs after meal ingestion or insulin stimulation. (Nrf2 was also upregulated).	OK They studied normal subjects with a family history of T2DM (not a disease). I am not sure what to choose in the comparison type (both groups are healthy individuals with or without a family history of T2DM)
21	YES		36829785	IL Ferreira, S Costa, BJ Moraes, A Costa, O Fokt, D Marinho, V Alves, IP Baptista, AC Rego	2023	10.3390/antiox12020226	Periodontitis and T2D	qRT-PCR	10	10	Healthy vs disease	PBMC	YES						0.001	DOWN	Prognostic	PDT (periodontitis) patients compared to control	OK I am not sure what to choose in the comparison type (both groups are patients)
														YES					0.01	DOWN	Prognostic
															YES				ns
									10	10			YES						0.01	UP	Prognostic	T2D-PDT patients compared to PDT
														YES					0.05	UP	Prognostic
															YES						Prognostic
									10	10	Healthy vs disease		YES	YES	YES				ns			T2D compared to control
									10	10			YES	YES	YES				ns			T2D compared to T2D-PDT
Blood disorders																						Blood disorders	Blood disorders
22 (284)	YES		27071063	Jennifer F Doss, Jude C Jonassaint, Melanie E Garrett, Allison E Ashley-Koch, Marilyn J Telen, Jen-Tsan Chi	2016	10.1371/journal.pone.0152895	Sickle cell disease (SCD)	qRT-PCR	16	0		Circulation-related			YES				0.05	UP		Bone marrow - sample: erythroid progenitors; Whole blood samples, Phase 1 Study of a Sulforaphane-Containing Broccoli Sprout Homogenate; reported are the basal values of gene expression, normalized to 1.0, in the treated and control groups, for NQO1 and HMOX1. Perhaps this study should be excluded? WK: The results presented in the table are not consistent with the results presented in the chart.	WK: Whole blood samples, not bone marrow. Corrected.
																YES			ns				WK: Whole blood samples, not bone marrow. NQO1 levels were not significantly different.Corrected.
23 (392)	YES		31198069	Somparn N, Prawan A, Senggunprai L, Kukongviriyapan U, Jetsrisuparb A, Lee MH, Kim DH, Kukongviriyapan V, Surh YJ.	2019	10.1080/10715762.2019.1632444	beta-thallasemia	qRT-PCR	22	24		PBMC	YES						0.05	UP			OK
															YES				ns
								Western blot					YES						0.01	UP			OK ... WK: but ** - in the figure, exact p value is not mentioned.
															YES				ns				OK
Cancer																						Cancer	Cancer
24 (18)	YES		26238954	Asim Alam, Nitai D Mukhopadhyay, Yi Ning, Leonid B Reshko, Robert J G Cardnell, Omair Alam, Christopher S Rabender, Vasily A Yakovlev, Linda Walker, Mitchell S Anscher, Ross B Mikkelsen	2015	10.1016/j.ijrobp.2015.05.049	Cancer patients (mainly: breast, or head and neck) diagnosed with late radiation-induced normal tissue injury	qRT-PCR	179	26	Untreated vs treated	Buffy coat			YES				0.001	UP	Prognostic	For GT repeats >32 in the HMOX1 promoter transcriptional activity is lower, and late toxicity of radiation to the skin of cancer patients is higher; SNPs - HMOX1 - Radiation induced tissue toxicity; SNP study, no analyses vs populational ctrl; This prospective study examined genetic polymorphisms that modulate the expression of 4 genes involved in inflammation and fibrosis and response to radiati…	OK; In the article, the authors reported p=0.00, they refer to strong association between a promoter variant and toxicity of radiation to the skin; in fact, they should have reported p<0.001	YES
25 (139)	YES		22634319	David S. Hong, Razelle Kurzrock, Jeffrey G. Supko, Xiaoying He, Aung Naing, Jennifer Wheler, Donald Lawrence, Joseph Paul Eder, Colin J. Meyer, Deborah A. Ferguson, James Mier, Marina Konopleva, Sergej Konoplev, Michael Andreeff, Donald Kufe, Hillard Lazarus, Geoffrey I. Shapiro, and Bruce J. Dezube	2012	10.1158/1078-0432.CCR-11-2703	Advanced Solid Tumors and Lymphomas	qRT-PCR	14	14	Untreated vs treated	PBMC				YES			0.001	UP	Therapeutic	After bardoxolone methyl . Samples were obtained at baseline, day 2 (before dosing) and day 22. Significant increase also at 2nd day.	OK
26 (452)	YES		20345481	Miyazaki T, Kirino Y, Takeno M, Samukawa S, Hama M, Tanaka M, Yamaji S, Ueda A, Tomita N, Fujita H, Ishigatsubo Y	2010	10.1111/j.1349-7006.2010.01550.x	Acute lymphocytic leukemia (ALL)	Western blot	4	4	Healthy vs disease	PBMC			YES				ns		Predictive	CD14+ monocytes were isolated from healthy donors, and were used as controls for AML and ALL patients; different methods for obtaining PBMCs from leukemic patients (Ficoll-Hypaque) and healthy donors (MACS)	PPD: The study analysed primary PBMC cultures, stimulated with LPS and (AML cells). I think it shoiuld be excluded. MJ: They showed analysis of HO-1 expression in cancer cells and monocytes (these vere isolated from the healthy subjects), but that compated the protein levels in cell lines (although no stimulation with LPS); in a way, they did not compare AML and ALL cells to normal cells. YES = p…	YES
							Acute myeloid leukemia (AML)	Western blot	12	4
27 (528)	YES		25802333	Ma D, Fang Q, Wang P, Gao R, Wu W, Lu T, Cao L, Hu X, Wang J.	2015	10.1074/jbc.M114.626960	Chronic myeloid leukemia (CML)	Other (in comments)	17	18	Sensitive vs insensitive	PBMC			YES				0.05	UP	Predictive	Resistance towards imatinib (a TK inhibitor); Higher HO1 expression in CML cells isolated form patients insensitive to imatinib; control = IM-sensitive patients, and case - IM-insensitive patients
28 (529)	YES		33903766	Consonni FM, Bleve A, Totaro MG, Storto M, Kunderfranco P, Termanini A, Pasqualini F, Alì C, Pandolfo C, Sgambelluri F, Grazia G, Santinami M, Maurichi A, Milione M, Erreni M, Doni A, Fabbri M, Gribaldo L, Rulli E, Soares MP, Torri V, Mortarini R, Anichini A, Sica A.	2021	10.1038/s41590-021-00921-5	Melanoma	Other (in comments)	92	0	Low vs high	PBMC			YES					UP	Prognostic	METHOD: intracellular HO-1 was recorded as gMFI in permeabilized cells	Worse survival of melanoma patients who have higher status of HO-1 levels in blood monocytes (subsets R1, R2, R3); very complex study with a comprehensive analysis of 15 monocyte subsets
29 (59)	YES		37199349	J. Wang, H. Peng, G. Zhang, W. Yan	2023	10.1080/16078454.2023.2198862	Diffuse large B-cell lymphomas (DLBCLs)	Other (in comments)			Low vs high		YES						0.001	UP	Prognostic	Retrospectively investigated the mRNA expression level and clinical data of 604 DLBCL patients from three GEO public datasets. GCLC is one of the six-gene risk signature - increased expression strongly correlates with poor survival.	Fig. 1A GCLM was also analyzed in this study (I have amended the table; red background indicates that GCLM was not included in the ferroptosis signature)
														YES					0.01	DOWN
30	YES		32455559	E. Reszka, M. Lesicka, E. Wieczorek, E. Jabłońska, B. Janasik, M. Stępnik, T. Konecki, Z. Jabłonowski	2020	10.3390/cancers12051296	Urinary bladder cancer	qRT-PCR	112	115	Healthy vs disease	Circulation-related	YES	YES	YES	YES	YES	YES	ns			PPD: Patients, expression according to gender PPD: This study also did the correlation analysis between the expression of Nrf2 and the six genes (table S6). I did not report that -open for discussion.
													YES	YES		YES	YES	YES	ns			PPD: patients, according to smoking status
															YES				0.01	DOWN	Prognostic
													YES						0.05	DOWN	Prognostic	PPD: patients vs controls, expression
														YES					0.05	UP	Prognostic		MJ: This is important (GCLM 0.05 UP)
															YES				0.05	DOWN	Prognostic
																YES			0.01		Prognostic
																	YES	YES	ns		Prognostic
													YES									PPD: patients vs controls multivariate analysis (adjusted by age, BMI, and smoking and alcohol habits)
															YES				0.01	UP	Prognostic		MJ: This is important (HMOX 0.01 IP and NQO1 0.01 UP)
																YES					Prognostic
															YES	YES	YES	YES	ns			PPD: patients, assoc between gene expression and DNA damage (linear regression, adjusted by age, BMI, and smoking and alcohol habits or ANOVA, according to the tertiles of Tail DNA)
													YES						0.01	UP	Prognostic		MJ: This is important (GCLC 0.01 UP and GCLM 0.001 UP)
														YES					0.001	UP	Prognostic
														YES	YES	YES	YES	YES	ns			PPD: patients, assoc between gene expression and oxidative DNA damage (linear regression, adjusted by age, BMI, and smoking and alcohol habits or ANOVA, according to the tertiles of Tail DNA) ; beta coefficients reported
													YES						0.05	DOWN
Kidney disease																						Kidney disease	Kidney disease
31 (58)	YES		828785379	Jianlin Shen, Marianne Rasmussen, Qi-Rong Dong, Martin Tepel, Alexandra Scholze	2017	10.1155/2017/9091879	Chronic Kidney Disease (CKD)	qRT-PCR	29	16	Healthy vs disease	PBMC				YES			0.001	UP		Effect in non-hemodialysis patients in comparison to healthy controls. NO effect in patients undergoing dialysis therapy (N=34).	OK
								Western blot	23	13						YES			ns			Protein (WB) was also slightly elevated (p=0.06) in non-hemodialysis-dependent CKD patients compared to healthy controls. NO effect in patients undergoing dialysis therapy (N=29).
32 (74)	YES		26992136	Ludmila F. M. F. Cardozo, Milena B. Stockler-Pinto and Denise Mafra	2016	10.1002/mnfr.201500658	Chronic Kidney Disease (CKD)	qRT-PCR	13 (nut suppl but HD)	12 (HD)	Untreated vs treated	PBMC				YES			0.001	UP		Efeect in hemodialysis (HD) patients after brazil nut supplementation. No effect in control group (N=12). NO healhty group control. Perhaps this study shuould be excluded?	OK
33 (110)	YES		32159187	Marta Esgalhado, Julie Ann Kemp, Bruna R. de Paiva, Jessyca Sousa Brito, Ludmila F. M. F. Cardozo, Renata Azevedo, Diana Barbosa Cunha, Lia S. Nakao and Denise Mafra	2020	10.1039/c9fo02939g	Chronic Kidney Disease (CKD)	qRT-PCR	38	38	Untreated vs treated	PBMC			YES				ns			no changes after resistant starch (RS) enriched cookies supplementation. No healthy group control. N=38 - initial number. Perhaps this study shuould be excluded?	OK
																YES			ns			no changes after resistant starch (RS) enriched cookies supplementation. The analysis by qRT-PCR showed a positive association, as expected, between Nrf2 and NQO1 expression at the baseline. No healthy group control. N=38 - initial number. Perhaps this study shuould be excluded?
								Western blot								YES			0.05	UP		after resistant starch (RS) enriched cookies supplementation. No healthy group control. N=38 - initial number. Perhaps this study shuould be excluded?
34 (272)	YES		38772511	Marcia Ribeiro, Livia Alvarenga, Karen Salve Coutinho-Wolino, Lia S Nakao, Ludmila FMF Cardozo, Denise Mafra	2024	10.1016/j.freeradbiomed.2024.05.034	Chronic kidney disease; non-dialysis patients with CKD stages 3–5	qRT-PCR	10	15	Untreated vs treated	PBMC				YES			0.05	UP		Randomized Controlled Trial; patients treated with 400 μg SFN administered over one month; reported are the basal values of gene expression, normalized to 1.0, in the treated and control groups, for NQO1 and HMOX1. Perhaps this study should be excluded?	OK
															YES				ns				WK: HMOX1 was not statistically significalt (p=0.07). Corrected.
35 (384)	YES		25585822	Pedruzzi LM, Cardozo LF, Daleprane JB, Stockler-Pinto MB, Monteiro EB, Leite M Jr, Vaziri ND, Mafra D.	2015	10.1007/s40620-014-0162-0	Chronic Kidney Disease (CKD)	qRT-PCR	20	11	Healthy vs disease	PBMC			YES				ns				WK: HMOX1 was not statistically different from control. Corrected.
																YES			0.01	DOWN			OK, WK: p value added.
Other																						Other	Other
36 (16)	YES		38069389	GY Bekyarova, DG Vankova, VH Madjova, NA Bekyarov, AS Salim, DG Ivanova, SM Stoeva, DI Gerova, YD Kiselova-Kaneva	2023	10.3390/ijms242317067	Metabolic syndrome	qRT-PCR	30	14	Healthy vs disease	PBMC			YES				0.05	UP	Diagnostic	Also analysis of Hmox1 expression in MetS subgroups (according to ADMA and MDA levels)	ok. The article also mentions a therapeutic potential. "Investigating the relationship between MDA, ADMA, HO-1, and the transcription factors Nrf2 and NF-kB would contribute to elucidating the complex pathophysiological mechanisms of cellular damage in MetS, and this is important for the prevention, early diagnosis, and treatment strategy of cardiovascular diseases and MetS."
37 (221)	YES		38783088	Yi Wang, Xiaolong Fu, Li Zeng, Yan Hu, Rongyang Gao, Siting Xian, Songjie Liao, Jianxiang Huang, Yonggang Yang, Jilong Liu, Hai Jin, James Klaunig, Yuanfu Lu, Shaoyu Zhou	2024	10.1038/s42003-024-06243-0	Cholestatic liver disease	qRT-PCR	61	27	Healthy vs disease	Serum			YES				0.001	UP	Diagnostic		ok. The article also claims a therapeutic biomarker but these are more based on findings from animal model study. "Our findings suggest that the intervention of Nrf2/HO- 1 signaling has a potential translational value in the clinical treatment of cholestatic liver disease." Although not usual, the article states that gene expression results are obtained in serum. Nowehere in the article it is sta…
38 (82)	YES		30466076	Chun Tang, Xiaohua Wang, Yingying Xie, Xiaoyan Cai, Na Yu, Yudan Hu, Zhihua Zheng	2018	10.1159/000495400	Systemic lupus erythematosus (SLE)	qRT-PCR	9		Untreated vs treated	PBMC		YES					0.05	UP	Therapeutic	PBMCs isolated from SLE patients then treated with 4-octyl itaconate.	THIS STUDY REPORTS EX VİVO STUDY THEREFORE IT SHOULD BE DELETED. I deleted the N number of controls because no control group is used in this paper. Page 981 under the heading "ex-vivo culture of PBMCS" it is given as: "PBMCs from nine SLE patients were collected via the lymphocyte separation medium..."	YES
	YES														YES							PBMCs isolated from SLE patients then treated with 4-octyl itaconate ex vivo.
	YES															YES						PBMCs isolated from SLE patients then treated with 4-octyl itaconate (OI) ex vivo. Also NQO1 activity was measured after OI.
39 (342)	YES		27222475	Pu Song, Kai Li, Ling Liu, Xiaowen Wang, Zhe Jian, Weigang Zhang, Gang Wang, Chunying Li, Tianwen Gao	2016	10.1111/jcmm.12874	Vitiligo	Other (in comments)	1136	1200	Healthy vs disease	Circulation-related			YES				ns		Diagnostic	Associacion of HO-1 polymorphisms (rs2071746) with the risk of vitiligo; Method: PCR-RFLP, DNA extracted from peripheral blood samples	ok. The study also suggests a therapeutic biomarker: "The present findings indicate that treatments strategies that regulate HO-1 activity could potentially reverse melanocyte degeneration and depigmentation in vitiligo, ultimately leading to improved self-esteem and better quality of life in patients."
									180	180	Healthy vs disease	Serum			YES				0.05	DOWN		Method: HO-1 activity measured using a (not-well defined) kit, absorbance measured at 450 nm. Serum HO-1 activity was lower in patients than in controls (P = 0.024).
40 (410)	YES		25057809	Peripheral blood mononuclear cells as in vivo model for dietary intervention induced systemic oxidative stress	2014	10.1016/j.fct.2014.07.024	Metabolic syndrome	qRT-PCR	75	0	Untreated vs treated	PBMC						YES	0.05	UP	Therapeutic	TXNRD1 expression levels were higher at 2 h after the intake of the HSFA meal than after the intake of the HMUFA (p=0.021).	all ok. The article does not specifically claim the biomarker has therapeutic potential. MJ: Ok, can you please explain you think this biomarker has the therapeutic potential? I assume we can agree on that based on strong evidences provided (p<0.005 or p<0.001)
																		YES	0.05	UP		TXNRD1 expression levels were higher at 2 h after the intake of the HSFA meal than after the intake LFHCC (p=0.002) .
																		YES	0.001	UP		TXNRD1 expression levels were higher at 2 h after the intake of the HSFA meal than after the intake of the LFHCC n-3 meals (P=0.001) .
																		YES	0.05	UP		TXNRD1 expression levels were higher at 0h+2h+4h after the intake of the HSFA meal than after the LFHCC (p=0.013).
																		YES	0.05	UP		TXNRD1 expression levels were higher at 0h+2h+4h after the intake of the HSFA meal than after the LFHCC n-3 meals (p=0.033).
41	YES		32242086	H Liu, AW Zimmerman, K Singh, SL Connors, E Diggins, KK Stephenson, AT Dinkova-Kostova, JW Fahey	2020	10.1038/s41598-020-62714-4	Autism spectrum disorder	qRT-PCR	10 (6)	7	Untreated vs treated	PBMC			YES				ns		Therapeutic	NQO1, HO1 expression was analysed in autism spectrum disorder after SF treatment.	ok. The biomarkers are not themselves therapeutic targets but are instead used to monitor the biological effects of sulforaphane
																YES
170
171
172
173
174
175
176
177
178
179
180
181
182
183
184
185
186
187
188
189
190
191
192
193
194
195
196
197
198
199
200
201
202
203
204
205
206
207
208
209
210
211
212
213
214
215
216
217
218
219
220
221
222
223
224
225
226
227
228
229
230
231
232
233
234
235
236
237
238
239
240
241
242
243
244
245
246
247
248
249
250
251
252
253
254
255
256
257
258
259
260
261
262
263
264
265
266
267
268
269
270
271
272
273
274
275
276
277
278
279
280
281
282
283
284
285
286
287
288
289
290
291
292
293
294
295
296
297
298
299
300
301
302
303
304
305
306
307
308
309
310
311
312
313
314
315
316
317
318
319
320
321
322
323
324
325
326
327
328
329
330
331
332
333
334
335
336
337
338
339
340
341
342
343
344
345
346
347
348
349
350
351
352
353
354
355
356
357
358
359
360
361
362
363
364
365
366
367
368
369
370
371
372
373
374
375
376
377
378
379
380
381
382
383
384
385
386
387
388
389
390
391
392
393
394
395
396
397
398
399
400
401
402
403
404
405
406
407
408
409
410
411
412
413
414
415
416
417
418
419
420
421
422
423
424
425
426
427
428
429
430
431
432
433
434
435
436
437
438
439
440
441
442
443
444
445
446
447
448
449
450
451
452
453
454
455
456
457
458
459
460
461
462
463
464
465
466
467
468
469
470
471
472
473
474
475
476
477
478
479
480
481
482
483
484
485
486
487
488
489
490
491
492
493
494
495
496
497
498
499
500
501
502
503
504
505
506
507
508
509
510
511
512
513
514
515
516
517
518
519
520
521
522
523
524
525
526
527
528
529
530
531
532
533
534
535
536
537
538

## Sheet: COPY_APR_25
No.	PMID	Authors	Year	DOI	Disease	Sample	Method	N number (case)	N number (control)	Control type	GCLC	GCLM	HMOX1	NQO1	SRXN1	TXNRD1	Statistical significance	UP	Comments	Reviewer Issues
NEUROLOGICAL DISEASES																			NEUROLOGICAL DISORDERS	NEUROLOGICAL DISORDERS
1	31682033	S Petrillo, T Schirinzi, G Di Lazzaro, J D'Amico, VL Colona, E Bertini, M Pierantozzi, L Mari, NB Mercuri, F Piemonte, A Pisani	2020	10.1002/mds.27878	Parkinson Disease	Leukocytes	qRT-PCR	45	40	Healthy subject	+						0.01	UP	Nrf2 (<0.001), GCL(<0.01) and GR transcript(<0.01), NRf2 protein level with ELISA(<0.01) and Nrf2 (<0.05) and Nqo1(<0.01) protein levels with WB; MJ Authors must be contacted as for which GCL gene: GCLC or GCLM, or both, was/were measured in this study; MJ I have contacted the authors, and now I am awaiting their response.
												+
							Western blot	32	32					+
2	28156185	S Gopal, A Mikulskis, R Gold, RJ Fox, KT Dawson, L Amaravadi	2017	10.1177/1352458517690617	Multiple Sclerosis, Relapsing-Remitting	Circulation-related	qRT-PCR	400	200				+				0.001	UP	Ex vivo analysis were performed PBMC from 3 patients. In addition whole blood analysis patients taking DMF twice or three times/daily during 48 weeks with 12 weeks intervals 5 times (200 placebo, 200 twice/daily; 200 three/daily). There are several p value at week 12,24,36,48 Upregulated at 12 week, decreased were observed gradually MJ This was discussed at the meeting in Feb - CM cannot draw an …	This study shoul be deleted
														+
3	34848989	E Milanesi, M Dobre, CA Cucos, AI Rojo, J Jiménez-Villegas, E Capetillo-Zarate, C Matute, G Piñol-Ripoll, G Manda, A Cuadrado	2021	10.2147/JIR.S334337	Alzheimer Disease	Circulation-related	Other (in comments)	38	38	Healthy subject					+		0.01	UP	qPCR array. were used. Mild Ad patients were recruited.	OKEY Control sujects have comorbidies. There is no explanation about subject with single disease. We can ask Antonio
														+
													+
RESPIRATORY TRACT DISEASES																			RESPIRATORY TRACT DISEASES	RESPIRATORY TRACT DISEASES
4	23584289	M Yamamoto, A Singh, F Sava, M Pui, SJ Tebbutt, C Carlsten	2013	10.1289%2Fehp.1205963	Asthma	PBMC	qRT-PCR	13	0		+							DOWN	NRF2 and enzymes NQO1 and GCLC, which are downstream of NRF2, were assessed and found negatively associated with miR-144 levels (p = 0.020, 0.001, < 0.0001, respectively. Participants were exposed to diesel exhaust.	OK		multiple biomarker types could apply
														+
5	27130714	K Sudini, GB Diette, PN Breysse, MC McCormack, D Bull, S Biswal, S Zhai, N Brereton, RD Peng, EC Matsui	2016	10.1016/j.jaip.2016.03.012	Asthma	PBMC	qRT-PCR	40	0			+					ns		After broccoli sprouts consumption.	OK
													+
														+
6	27555763	AMF Pasini, M Ferrari, C Stranieri, P Vallerio, C Mozzini, U Garbin, G Zambon, L Cominacini	2016	10.2147/COPD.S102218	Pulmonary Disease, Chronic Obstructive	PBMC	qRT-PCR	30	30				+				0.001	UP		OK		multiple biomarker types could apply
							Western blot						+
7	25518008	V Sampath, JS Garland, D Helbling, D Dimmock, NP Mulrooney, PM Simpson, JC Murray, JM Dagle	2015	10.1038/pr.2014.200	Bronchopulmonary Dysplasia in Infant, Very Low Birth Weight	Circulation-related	qRT-PCR	284	375					+			0.01	UP	Sample type is described by the authors as a "blood sample"; SNP study = NQO1 (rs1800566), GCLC (rs17883901) and HMOX1 (rs2071747); Method: TaqMan® SNP Genotyping Assay probes; Exclusion criteria: infants with major congenital anomalies of the heart, gastro-intestinal tract, renal or respiratory tract were excluded; BPD was defined as the need for supplemental oxygen at a postmenstrual age (PMA) …	Not sure if this study is relevant to the secretome. Maybe move to D3.3 NFE2L2 Variants as it has not been listed there. MJ I think it is relevant, as it reports a sininficant increase in NQO1 (p<0.01) - please see the table. Also CGLC and HMOX1 were investigated.	YES
											+						ns
													+
8	32000766	AM Fratta Pasini, C Stranieri, M Ferrari, U Garbin, L Cazzoletti, C Mozzini, F Spelta, D Peserico, L Cominacini	2020	10.1186/s12931-020-1292-7	Pulmonary Disease, Chronic Obstructive	PBMC	qRT-PCR	60	71				+				0.05	UP	COPD mid-moderate; erratum (in their study, the authors cited a retracted article): doi: 10.1186/s12931-020-01481-2	OK
											+
CARDIOVASCULAR DISEASES																			CARDIOVASCULAR DISEASES	CARDIOVASCULAR DISEASES
9	33961973	Y Ayıkgöz, AM Salih, N Kankılıç, E Temiz	2021	10.1016/j.gene.2021.145690	Cardiopulmonary Bypass	Plasma	qRT-PCR	15	0	Subject prior to the treatment			+				0.01	UP	Notes: 1) same patients who had blood taken before, during and 24h after the surgery, namely patients undergoing coronary bypass surgery with CPB, before and after cardiopulmonary bypass; 2) Should one include the inclusion and exclusion criteria, since these are studies conducted in patients (that issue is universal to several papers)? ; 3) The authors also made comparisions with a control group…	Completed and ok
10	29743974	A Piechota-Polanczyk, A Kopacz, D Kloska, B Zagrapan, C Neumayer, A Grochot-Przeczek, I Huk, C Brostjan, J Dulak, A Jozkowicz	2018	10.1155/2018/2028936	Aortic Aneurysm, Abdominal	Circulation-related	qRT-PCR	28	14	Pharmacological treatment		+					ns		Notes: 1) 59 patients who underwent open AAA patients treated only with simvastatin or who had taken no statins for at least 6 months before the AAA repair and matched them by AAA diameter and age. Finally, 42 patients were selected and divided into 14 “nonstatin” patients (10 men and 4 women) and 28 simvastatin-treated patients (25 men and 3 women) to study the effects of simvastatin; 2)SAMPLE: …	Completed and ok
													+
														+
							ELISA						+				0.05	UP	P=0.022 sinvastatin increased the protein HO-1 expression
11	15183196	C Furman, AK Rundlöf, G Larigauderie, M Jaye, G Bricca, C Copin, AM Kandoussi, JC Fruchart, ES Arnér, M Rouis	2004	10.1016/j.freeradbiomed.2004.04.016	Plaque, Atherosclerotic	Circulation-related	qRT-PCR	4	4	Tissue adjacent to the diseased tissue						+	0.05	UP	Notes: 1) samples were human atherosclerotic plaques derived from patient carotid endarterectomy samples; Another important issue is the same patients were used and the sample taken from the plaques was compared to that of sorrounding healthy areas of the artery specimen derived from the same patients by RT-PCR; 2) the majority of the paper was taken on human cells derived from cell lines or expo…	Completed and ok
12	31340238	JE Barbosa, MB Stockler-Pinto, BO da Cruz, ACT da Silva, JS Anjos, CT Mesquita, D Mafra, LFMF Cardozo	2019	10.5935/abc.20190125	Coronary Artery Disease	PBMC	qRT-PCR	35	12	Healthy subject				+			ns			Completed and ok
238	38158664	Shunli Liang, You Wu, Rongbo Zhang, Xilin Xin, Linsheng Xu	2023	10.14715/cmb/2023.69.13.32	Ischemic stroke patients with qi deficiency and blood stasis		Western blot	59	58					YES			0.05	UP	Randomized Controlled Trial; I wasn't able to find the method information in the study. Perhaps this study should be excluded? VMC: they describe 'SDS-PAGE electrophoresis' which indicates WB, as well as other indicators, 'The cells were washed and incubated with fluorescently labelled sheep's blood lymphocytes. Incubate the fluorescently labelled sheep anti-rabbit secondary antibody for 1h, wash…	Possibly to exclude
DIABETES AND OBESITY																			DIABETES AND OBESITY	DIABETES AND OBESITY
13	25875220	H Yang, W Xu, Z Zhou, J Liu, X Li, L Chen, J Weng, Z Yu	2015	10.1055/s-0035-1545345	Diabetes Mellitus, Type 2	PBMC	Western blot	14	14	Subject prior to the treatment				+			0.01	UP	NQO-1 was upregulated after curcumin intervention (15-days curcumin treatment in T2DM patients (some with DKD-diabetic kidney disease)).	OK Comparison type is before treatment and after treatment (the same group of patients)-should we add this in the dropdown menu? MJ: Perhaps it wan's clear that untreated vs treated means exactly: before and after the treatment. In such a case, N case = N sample, here N = 14. I hope that helps
14	29346597	P Dandona, H Ghanim, S Abuaysheh, K Green, S Dhindsa, A Makdissi, M Batra, ND Kuhadiya, A Chaudhuri	2018	10.1210/jc.2017-02343	Diabetes Mellitus, Type 2 and Obesity	PBMC	qRT-PCR	14	10	Placebo-treated			+				0.05	UP	NQO-1 and HO-1 expression was upregulated after exenatide treatment.	OK
														+			0.05	UP
							Western blot						+				N/A		Not able to detect protein signal for HMOX1
														+			0.05	UP	NQO1 upregulated after the treatment
15	34371884	N Rabbani, M Xue, MO Weickert, PJ Thornalley	2021	10.3390/nu13072374	Obesity	PBMC	Other (in comments)	29	0	Placebo-treated	+						ns		Method: Gene array, Nanostring. The study correlated the decreased expression (after dietary supplement tRES-HESP treatment) of CCL2, COX-2, IL-8 and RAGE wth the expression of other genes, including the six genes we focus on. Highly overweight and obese (treated vs placebo). Correleation coefficients are reported.	OK The study reported correlation in expression, how should we report this?
												+					0.001	DOWN	The expression of the gene in PBMCs is written (downregulated), however the correlation with the CCL2 was positive (p value is related to the correlation coefficient).
												+					0.01	DOWN	The expression of the gene in PBMCs is written (downregulated), however the correlation with the RAGE was positive (p value is related to the correlation coefficient).
													+				0.001	UP	The expression of the gene in PBMCs is written (upregulated), however the correlation with the CCL2 was negative (p value is related to the correlation coefficient).
													+				0.01	UP	The expression of the gene in PBMCs is written (upregulated), however the correlation with the RAGE was negative (p value is related to the correlation coefficient).
														+			0.05	UP	The expression of the gene in PBMCs is written (upregulated), however the correlation with the plasma MG (methylglyoxal) was negative (p value is related to the correlation coefficient).
														+			0.01	UP	The expression of the gene in PBMCs is written (upregulated), however the correlation with the FPG (fasting plasma glucose) was negative (p value is related to the correlation coefficient).
														+			0.01	DOWN	The expression of the gene in PBMCs is written (downregulated), however the correlation with the CCL2 was positive (p value is related to the correlation coefficient).
														+			0.01	DOWN	The expression of the gene in PBMCs is written (downregulated), however the correlation with the IL-8 was positive (p value is related to the correlation coefficient).
																+	ns
16	36012132	AH Cincotta, E Cersosimo, M Alatrach, M Ezrokhi, C Agyin, J Adams, R Chilton, C Triplitt, B Chamarthi, N Cominos, RA DeFronzo	2022	10.3390/ijms23168851	Diabetes Mellitus, Type 2	PBMC	qRT-PCR	15	0	Subject prior to the treatment			+				0.001	DOWN	40% less after 4 months of bromocriptine-QR therapy in comparison to pre-treatment status	OK Comparison type is before treatment and after treatment (the same group of patients)-should we add this in the dropdown menu?
														+			0.05	DOWN	39% less after 4 months of bromocriptine-QR therapy in comparison to pre-treatment status
17	27374075	X Xu, J Sun, X Chang, J Wang, M Luo, KA Wintergerst, L Miao, L Cai	2016	10.1111/jcmm.12900	Diabetes Mellitus, Type 2 (with complications)	Serum	ELISA	27	53	Healthy subject			+				0.05	UP	NFE2L2 rs2364723 GG genotype was significantly associated with decreased serum HMOX-1 levels (p value is related to the association analysis). VMC: 'Note of the paper ' rs2364723 there was a significant decrease in the serum HMOX1 levels in T2DM patients for the GG genotype carriers compared with participants with CG+CC genotype [0.592 (0.230– 0.152), P = 0.038], suggesting that NFE2L2 polymorphi…	OK, Do we include the variant association? They studied NFE2L2 variant in association to serum HMOX1 levels. I am not sure what to choose in the comparison type in the second box-comparison of patients with complications to patients without complications)?
					Diabetes Mellitus, Type 2 (without complications)			84					+				ns		Serum HMOX1 level was higher in patients with complications, compared to those without. MJ: case T2DM w/, control T2DM w/o complications. VERA: The mean serum HMOX1 level of T2DM patients trends higher than that of the controls and was significantly high in patients with complications compared with those without complications. needs to be separated.
18	27274779	AS Jiménez-Osorio, S González-Reyes, WR García-Niño, H Moreno-Macías, ME Rodríguez-Arellano, G Vargas-Alarcón, J Zúñiga, R Barquera, J Pedraza-Chaverri	2016	10.1155/2016/7367641	Diabetes Mellitus, Type 2 and Obesity	Circulation-related	Other (in comments)	627	1020	Healthy subject			+				0.05	Variant association	Association of HMOX1 variant with obesity. Method: TaqMan genotyping.	OK Do we include the study (variant association)? MJ: Can the person who reviewed this study add info on how was HMOX1 regulated: UP or DOWN? PPD: it is a variant associantion analysis, no expression was analysed.
														+			ns
19	32049633	S Baig, M Shabeer, RE Parvaresh, M Agarwal, MH Lee, DSQ Ooi, C Chia, N Aung, G Ng, Y Teo, V Chhay, F Magkos, A Vidal-Puig, RCS Seet, SA Toh	2020	10.1136/bmjdrc-2019-000945	Diabetes Mellitus, Type 2 (family history)	PBMC	qRT-PCR	9	9	Healthy subject						+	0.05	UP	TXNRD1 was upregulated in FDRT-derived (first degree relative with T2DM) MNCs after meal ingestion or insulin stimulation. (Nrf2 was also upregulated).	OK They studied normal subjects with a family history of T2DM (not a disease). I am not sure what to choose in the comparison type (both groups are healthy individuals with or without a family history of T2DM)
20	36829785	IL Ferreira, S Costa, BJ Moraes, A Costa, O Fokt, D Marinho, V Alves, IP Baptista, AC Rego	2023	10.3390/antiox12020226	Periodontitis	PBMC	qRT-PCR	10	10	Healthy subject	+						0.001	DOWN	PDT (periodontitis) patients compared to control (this three results can be excluded from the table, because they only include PDT patients)	OK I am not sure what to choose in the comparison type (both groups are patients)
												+					0.01	DOWN
													+				ns
					Periodontitis and Diabetes Mellitus, Type 2			10	10	Subject with a single disease (Peridontitis)	+						0.01	UP	T2D-PDT patients compared to PDT
												+					0.05	UP
													+
					Diabetes Mellitus, Type 2			10	10	Healthy subject	+						ns		T2D compared to control
												+
													+
					Periodontitis and Diabetes Mellitus, Type 2			10	10	Subject with a single disease (Diabetes Mellitus, Type 2)	+						ns		T2D compared to T2D-PDT
												+
													+
BLOOD DISORDERS																			BLOOD DISORDERS	BLOOD DISORDERS
21	27071063	JF Doss, JC Jonassaint, ME Garrett, AE Ashley-Koch, MJ Telen, J-T Chi	2016	10.1371/journal.pone.0152895	Anemia, Sickle Cell	Whole blood	qRT-PCR	16	16	Subject prior to the treatment			+				0.05	UP	N=16 - all groups 3 groups. Statistically significance - only for 150 g group.	WK: Whole blood samples, not bone marrow. Corrected.
														+			ns			WK: Whole blood samples, not bone marrow. NQO1 levels were not significantly different.Corrected.
22	31198069	N Somparn, A Prawan, L Senggunprai, U Kukongviriyapan, A Jetsrisuparb, MH Lee, DH Kim, V Kukongviriyapan, YJ Surh	2019	10.1080/10715762.2019.1632444	beta-Thalassemia	PBMC	qRT-PCR	22	24	Healthy subject	+						0.05	UP		OK
													+				ns
							Western blot			Healthy subject	+						0.01	UP		OK ... WK: but ** - in the figure, exact p value is not mentioned.
													+				ns			OK
CANCER																			CANCER	CANCER
23	26238954	A Alam, ND Mukhopadhyay, Y Ning, LB Reshko, RJG Cardnell, O Alam, CS Rabender, VA Yakovlev, L Walker, MS Anscher, RB Mikkelsen	2015	10.1016/j.ijrobp.2015.05.049	Breast Neoplasms, Head and Neck Neoplasms, and other	Buffy coat	qRT-PCR	179	26	Subject prior to the treatment			+				0.001	UP
24	22634319	DS Hong, R Kurzrock, JG Supko, X He, A Naing, J Wheler, D Lawrence, JP Eder, CJ Meyer, DA Ferguson, J Mier, M Konopleva, S Konoplev, M Andreeff, D Kufe, H Lazarus, GI Shapiro, B Dezube	2012	10.1158/1078-0432.CCR-11-2703	Neoplasms (advanced solid tumors and Lymphomas)	PBMC	qRT-PCR	14	14	Subject prior to the treatment				+			0.001	UP
25	20345481	T Miyazaki, Y Kirino, M Takeno, S Samukawa, M Hama, M Tanaka, S Yamaji, A Ueda, N Tomita, H Fujita, Y Ishigatsubo	2010	10.1111/j.1349-7006.2010.01550.x	Precursor Cell Lymphoblastic Leukemia-Lymphoma	PBMC	Western blot	4	4	Healthy subject			+				ns
					Leukemia, Myeloid, Acute			12	4				+
26	25802333	D Ma, Q Fang, P Wang, R Gao, W Wu, T Lu, L Cao, X Hu, J Wang	2015	10.1074/jbc.M114.626960	Leukemia, Myelogenous, Chronic	PBMC	qRT-PCR	17	18	Responders			+				0.05	UP	Resistance towards imatinib (a TK inhibitor); Higher HO1 expression in CML cells isolated form patients insensitive to imatinib; control = IM-sensitive patients, and case - IM-insensitive patients
27	33903766	FM Consonni, A Bleve, MG Totaro, M Storto, P Kunderfranco, A Termanini, F Pasqualini, C Alì, C Pandolfo, F Sgambelluri, G Grazia, M Santinami, A Maurichi, M Milione, M Erreni, A Doni, M Fabbri, L Gribaldo, E Rulli, MP Soares, V Torri, R Mortarini, A Anichini, A Sica	2021	10.1038/s41590-021-00921-5	Melanoma	Monocytes	Fluorescence measurements	92	0	Lack of control			+				N/A	UP	METHOD: intracellular HO-1 was recorded as gMFI in permeabilized cells	Worse survival of melanoma patients who have higher status of HO-1 levels in blood monocytes (subsets R1, R2, R3); very complex study with a comprehensive analysis of 15 monocyte subsets
28	37199349	J Wang, H Peng, G Zhang, W Yan	2023	10.1080/16078454.2023.2198862	Lymphoma, Large B-Cell, Diffuse	B-cell derived tumor	Other (in comments)	604	0	Lack of control	+						0.001	UP
												+					0.01	DOWN
29	32455559	E Reszka, M Lesicka, E Wieczorek, E Jabłońska, B Janasik, M Stępnik, T Konecki, Z Jabłonowski	2020	10.3390/cancers12051296	Urinary Bladder Neoplasms	Leukocytes	qRT-PCR	122	115	Healthy subject (according to sex)	+						ns		PPD: Patients, expression according to gender sex PPD: This study also did the correlation analysis between the expression of Nrf2 and the six genes (table S6). I did not report that -open for discussion. MJ In the Method section, whole blood is named the sample type (Se is measured), whereas in the Result section (p. 4), the authors refer to periferial blood leukocytes, and I would assume this i…
												+
													+
														+
															+
																+
										Healthy subject (according to smoking status)	+						ns		PPD: patients, according to smoking status; MJ perhaps we don't need to report this; Table S3
												+
													+				0.01	DOWN
														+			ns
															+
																+
										Healthy subject	+						0.05	DOWN	PPD: patients vs controls, expression
												+					0.05	UP		MJ: This is important (GCLM 0.05 UP)
													+				0.05	DOWN
														+			0.01
															+		ns
																+
										Healthy subject (adjusted)	+						ns		PPD: patients vs controls multivariate analysis (adjusted by age, BMI, and smoking and alcohol habits) MJ: Tab 3
													+				0.01	UP		MJ: This is important (HMOX 0.01 IP and NQO1 0.01 UP)
														+
										Healthy subject (according to DNA damage; adjusted)	+						0.01	UP	PPD: patients, assoc between gene expression and DNA damage (linear regression, adjusted by age, BMI, and smoking and alcohol habits or ANOVA, according to the tertiles of Tail DNA) Tab. S5
												+					0.001	UP
													+				ns
														+
															+					MJ: This is important (GCLC 0.01 UP and GCLM 0.001 UP)
																+
										Healthy subject (according to oxidative DNA damage; adjusted)	+						0.05	DOWN	PPD: patients, assoc between gene expression and oxidative DNA damage (linear regression, adjusted by age, BMI, and smoking and alcohol habits or ANOVA, according to the tertiles of Tail DNA) ; beta coefficients reported; MJ perhaps we don't need to report this; Tab. S6
												+					ns
													+
														+
															+
																+
KIDNEY DISEASES																			KIDNEY DISEASES	KIDNEY DISEASES
30	28785379	J Shen, M Rasmussen, Q-R Dong, M Tepel, A Scholze	2017	10.1155/2017/9091879	Kidney Failure, Chronic (non-dialysis patients)	Monocytes	qRT-PCR	29	16	Healthy subject				+			0.001	UP		WK: I changed information about protein levels analysis, it is 'In cell Western assay' not standard Western Blot
							Other (in comments)	23	13					+			ns		In cell Western assay: NQO1/ACTA immunofluorescence ratio on fixed monocytes.
					Kidney Failure, Chronic (hemodialysis patients)	Monocytes	qRT-PCR	34	16	Healthy subject				+			0.05	UP		WK: I added data about patients undergoing dialysis therapy
							Other (in comments)	29	13					+			ns		In cell Western assay: NQO1/ACTA immunofluorescence ratio on fixed monocytes.
31	26992136	LFMF Cardozo, MB Stockler-Pinto, D Mafra	2016	10.1002/mnfr.201500658	Kidney Failure, Chronic (hemodialysis patients)	PBMC	qRT-PCR	13	13	Subject prior to the treatment				+			0.001	UP	No effect in control group (N=12).	WK: information about N was corrected
32	32159187	M Esgalhado, JA Kemp, BR de Paiva, JS Brito, LFMF Cardozo, R Azevedo, DB Cunha, LS Nakao, D Mafra	2020	10.1039/c9fo02939g	Kidney Failure, Chronic (hemodialysis patients)	PBMC	qRT-PCR	14	12	Placebo-treated			+				ns			WK: I clarified the information on the number of patients, MJ: Please see Fig. 2 = 14 case and 12 placebo-treated
														+			ns
							Western blot							+			0.05	UP	Significant fo period and carryover effect.
33	38772511	M Ribeiro, L Alvarenga, KS Coutinho-Wolino, LS Nakao, LFMF Cardozo, D Mafra	2024	10.1016/j.freeradbiomed.2024.05.034	Kidney Failure, Chronic; non-dialysis patients with Kidney Failure, Chronic stages 3–5	PBMC	qRT-PCR	10	10	Subject prior to the treatment				+			0.05	UP	No effect in placebo group (N=15).	OK
													+				ns			WK: HMOX1 was not statistically significalt (p=0.07). Corrected.
34	25585822	LM Pedruzzi, LF Cardozo, JB Daleprane, MB Stockler-Pinto, EB Monteiro, M Leite Jr, ND Vaziri, D Mafra	2015	10.1007/s40620-014-0162-0	Kidney Failure, Chronic (hemodialysis patients)	PBMC	qRT-PCR	20	11	Healthy subject			+				ns			WK: HMOX1 was not statistically different from control. Corrected.
														+			0.01	DOWN		OK, WK: p value added.
OTHER																			OTHER	OTHER
35	38069389	GY Bekyarova, DG Vankova, VH Madjova, NA Bekyarov, AS Salim, DG Ivanova, SM Stoeva, DI Gerova, YD Kiselova-Kaneva	2023	10.3390/ijms242317067	Metabolic Syndrome	PBMC	qRT-PCR	30	14	Healthy subject			+				0.05	UP	Also analysis of Hmox1 expression in MetS subgroups (according to ADMA and MDA levels)	ok. The article also mentions a therapeutic potential. "Investigating the relationship between MDA, ADMA, HO-1, and the transcription factors Nrf2 and NF-kB would contribute to elucidating the complex pathophysiological mechanisms of cellular damage in MetS, and this is important for the prevention, early diagnosis, and treatment strategy of cardiovascular diseases and MetS."
36	38783088	Y Wang, X Fu, L Zeng, Y Hu, R Gao, S Xian, S Liao, J Huang, Y Yang, J Liu, H Jin, J Klaunig, Y Lu, S Zhou	2024	10.1038/s42003-024-06243-0	Cholestasis, Intrahepatic	Serum	qRT-PCR	61	27	Healthy subject			+				0.001	UP		ok. The article also claims a therapeutic biomarker but these are more based on findings from animal model study. "Our findings suggest that the intervention of Nrf2/HO- 1 signaling has a potential translational value in the clinical treatment of cholestatic liver disease." Although not usual, the article states that gene expression results are obtained in serum. Nowehere in the article it is sta…
37	30466076	C Tang, X Wang, Y Xie, X Cai, N Yu, Y Hu, Z Zheng	2018	10.1159/000495400	Lupus Erythematosus, Systemic	PBMC	qRT-PCR	9				+					0.05	UP	PBMCs isolated from SLE patients then treated with 4-octyl itaconate.	THIS STUDY REPORTS EX VİVO STUDY THEREFORE IT SHOULD BE DELETED. I deleted the N number of controls because no control group is used in this paper. Page 981 under the heading "ex-vivo culture of PBMCS" it is given as: "PBMCs from nine SLE patients were collected via the lymphocyte separation medium..."	YES
													+						PBMCs isolated from SLE patients then treated with 4-octyl itaconate ex vivo.
														+					PBMCs isolated from SLE patients then treated with 4-octyl itaconate (OI) ex vivo. Also NQO1 activity was measured after OI.
38	27222475	P Song, K Li, L Liu, X Wang, Z Jian, W Zhang, G Wang, C Li, T Gao	2016	10.1111/jcmm.12874	Vitiligo	Circulation-related	Other (in comments)	1136	1200	Healthy subject			+				ns		Associacion of HO-1 polymorphisms (rs2071746) with the risk of vitiligo; Method: PCR-RFLP, DNA extracted from peripheral blood samples	ok. The study also suggests a therapeutic biomarker: "The present findings indicate that treatments strategies that regulate HO-1 activity could potentially reverse melanocyte degeneration and depigmentation in vitiligo, ultimately leading to improved self-esteem and better quality of life in patients."
						Serum		180	180	Healthy subject			+				0.05	DOWN	Method: HO-1 activity measured using a (not-well defined) kit, absorbance measured at 450 nm. Serum HO-1 activity was lower in patients than in controls (P = 0.024).
39	25057809	A Camargo, P Peña-Orihuela, OA Rangel-Zúñiga, P Pérez-Martínez, J Delgado-Lista, C Cruz-Teno, C Marín, F Tinahones, MM Malagón, HM Roche, F Pérez-Jiménez, J López-Miranda	2014	10.1016/j.fct.2014.07.024	Metabolic Syndrome	PBMC	qRT-PCR	75	0	Subject prior to the treatment						+	0.05	UP	TXNRD1 expression levels were higher at 2 h after the intake of the HSFA meal than after the intake of the HMUFA (p=0.021).	all ok. The article does not specifically claim the biomarker has therapeutic potential.
																+	0.05	UP	TXNRD1 expression levels were higher at 2 h after the intake of the HSFA meal than after the intake LFHCC (p=0.002) .
																+	0.001	UP	TXNRD1 expression levels were higher at 2 h after the intake of the HSFA meal than after the intake of the LFHCC n-3 meals (P=0.001) .
																+	0.05	UP	TXNRD1 expression levels were higher at 0h+2h+4h after the intake of the HSFA meal than after the LFHCC (p=0.013).
																+	0.05	UP	TXNRD1 expression levels were higher at 0h+2h+4h after the intake of the HSFA meal than after the LFHCC n-3 meals (p=0.033).
40	32242086	H Liu, AW Zimmerman, K Singh, SL Connors, E Diggins, KK Stephenson, AT Dinkova-Kostova, JW Fahey	2020	10.1038/s41598-020-62714-4	Autism Spectrum Disorder	PBMC	qRT-PCR	6	6	Subject prior to the treatment			+				ns		NQO1, HO1 expression was analysed in autism spectrum disorder after SF treatment.	ok. The biomarkers are not themselves therapeutic targets but are instead used to monitor the biological effects of sulforaphane
														+
170
171
172
173
174
175
176
177
178
179
180
181
182
183
184
185
186
187
188
189
190
191
192
193
194
195
196
197
198
199
200
201
202
203
204
205
206
207
208
209
210
211
212
213
214
215
216
217
218
219
220
221
222
223
224
225
226
227
228
229
230
231
232
233
234
235
236
237
238
239
240
241
242
243
244
245
246
247
248
249
250
251
252
253
254
255
256
257
258
259
260
261
262
263
264
265
266
267
268
269
270
271
272
273
274
275
276
277
278
279
280
281
282
283
284
285
286
287
288
289
290
291
292
293
294
295
296
297
298
299
300
301
302
303
304
305
306
307
308
309
310
311
312
313
314
315
316
317
318
319
320
321
322
323
324
325
326
327
328
329
330
331
332
333
334
335
336
337
338
339
340
341
342
343
344
345
346
347
348
349
350
351
352
353
354
355
356
357
358
359
360
361
362
363
364
365
366
367
368
369
370
371
372
373
374
375
376
377
378
379
380
381
382
383
384
385
386
387
388
389
390
391
392
393
394
395
396
397
398
399
400
401
402
403
404
405
406
407
408
409
410
411
412
413
414
415
416
417
418
419
420
421
422
423
424
425
426
427
428
429
430
431
432
433
434
435
436
437
438
439
440
441
442
443
444
445
446
447
448
449
450
451
452
453
454
455
456
457
458
459
460
461
462
463
464
465
466
467
468
469
470
471
472
473
474
475
476
477
478
479
480
481
482
483
484
485
486
487
488
489
490
491
492
493
494
495
496
497
498
499
500
501
502
503
504
505
506
507
508
509
510
511
512
513
514
515
516
517
518
519
520
521
522
523
524
525
526
527
528
529
530
531
532
533
534
535
536
537
538

## Sheet: COPY
No.	PMID	Authors	Year	DOI	Disease (MeSH nomenclature)	Measurement method	N number (case)	N number (control)	Control type	Sample type	GCLC	GCLM	HMOX1	NQO1	SRXN1	TXNRD1	Statistical significance	UP	Comments	Reviewer Issues
NEUROLOGICAL DISEASES																			NEUROLOGICAL DISORDERS	NEUROLOGICAL DISORDERS
1	31682033	S Petrillo, T Schirinzi, G Di Lazzaro, J D'Amico, VL Colona, E Bertini, M Pierantozzi, L Mari, NB Mercuri, F Piemonte, A Pisani	2020	10.1002/mds.27878	Parkinson Disease	qRT-PCR	45	40		Leukocytes	+						0.01	UP	Nrf2 (<0.001), GCL(<0.01) and GR transcript(<0.01), NRf2 protein level with ELISA(<0.01) and Nrf2 (<0.05) and Nqo1(<0.01) protein levels with WB; MJ Authors must be contacted as for which GCL gene: GCLC or GCLM, or both, was/were measured in this study; MJ I have contacted the authors, and now I am awaiting their response.
												+
						Western blot	32	32						+
2	24504620	T Dehmel, M Dobert, S Pankratz, VI Leussink, H-P Hartung, H Wiendl, BC Kieseier	2013	10.1007/s10072-014-1663-2	Multiple Sclerosis	qRT-PCR	10	15		PBMC	+							UP	After monomethylfumarate (MMF) treatment (in vitro). Also in macrophages. MJ: In our PubMed search strategy, we reached a consensus not to include studies that isolate blood cells and stimulate them ex vivo. This needs to be discussed.	We wrote to authors about p value, we did not recceived response	YES
													+
														+
2	28156185	S Gopal, A Mikulskis, R Gold, RJ Fox, KT Dawson, L Amaravadi	2017	10.1177/1352458517690617	Multiple Sclerosis, Relapsing-Remitting	qRT-PCR	400	200		Circulation-related			+				0.001	UP	Ex vivo analysis were performed PBMC from 3 patients. In addition whole blood analysis patients taking DMF twice or three times/daily during 48 weeks with 12 weeks intervals 5 times (200 placebo, 200 twice/daily; 200 three/daily). There are several p value at week 12,24,36,48 Upregulated at 12 week, decreased were observed gradually	OKEY
														+
3	34848989	E Milanesi, M Dobre, CA Cucos, AI Rojo, J Jiménez-Villegas, E Capetillo-Zarate, C Matute, G Piñol-Ripoll, G Manda, A Cuadrado	2021	10.2147/JIR.S334337	Alzheimer Disease	Other (in comments)	38	38		Circulation-related					+		0.01	UP	qPCR array. were used. Mild Ad patients were recruited.	OKEY
														+
													+
RESPIRATORY TRACT DISEASES																			RESPIRATORY TRACT DISEASES	RESPIRATORY TRACT DISEASES
4	23584289	M Yamamoto, A Singh, F Sava, M Pui, SJ Tebbutt, C Carlsten	2013	10.1289%2Fehp.1205963	Asthma	qRT-PCR	13	0		PBMC	+							DOWN	NRF2 and enzymes NQO1 and GCLC, which are downstream of NRF2, were assessed and found negatively associated with miR-144 levels (p = 0.020, 0.001, < 0.0001, respectively. Participants were exposed to diesel exhaust.	OK		multiple biomarker types could apply
														+
5	27130714	K Sudini, GB Diette, PN Breysse, MC McCormack, D Bull, S Biswal, S Zhai, N Brereton, RD Peng, EC Matsui	2016	10.1016/j.jaip.2016.03.012	Asthma	qRT-PCR	40	0		PBMC		+					ns		After broccoli sprouts consumption.	OK
													+
														+
6	27555763	AMF Pasini, M Ferrari, C Stranieri, P Vallerio, C Mozzini, U Garbin, G Zambon, L Cominacini	2016	10.2147/COPD.S102218	Pulmonary Disease, Chronic Obstructive	qRT-PCR	30	30		PBMC			+				0.001	UP		OK		multiple biomarker types could apply
						Western blot							+
7	25518008	V Sampath, JS Garland, D Helbling, D Dimmock, NP Mulrooney, PM Simpson, JC Murray, JM Dagle	2015	10.1038/pr.2014.200	Bronchopulmonary Dysplasia in Infant, Very Low Birth Weight	qRT-PCR	284	375		Circulation-related				+			0.01	UP	Sample type is described by the authors as a "blood sample"; SNP study = NQO1 (rs1800566), GCLC (rs17883901) and HMOX1 (rs2071747); Method: TaqMan® SNP Genotyping Assay probes; Exclusion criteria: infants with major congenital anomalies of the heart, gastro-intestinal tract, renal or respiratory tract were excluded; BPD was defined as the need for supplemental oxygen at a postmenstrual age (PMA) …	Not sure if this study is relevant to the secretome. Maybe move to D3.3 NFE2L2 Variants as it has not been listed there. MJ I think it is relevant, as it reports a sininficant increase in NQO1 (p<0.01) - please see the table. Also CGLC and HMOX1 were investigated.	YES
											+						ns
													+
8	32000766	AM Fratta Pasini, C Stranieri, M Ferrari, U Garbin, L Cazzoletti, C Mozzini, F Spelta, D Peserico, L Cominacini	2020	10.1186/s12931-020-1292-7	Pulmonary Disease, Chronic Obstructive	qRT-PCR	60	71		PBMC			+				0.05	UP	COPD mid-moderate; erratum (in their study, the authors cited a retracted article): doi: 10.1186/s12931-020-01481-2	OK
											+
CARDIOVASCULAR DISEASES																			CARDIOVASCULAR DISEASES	CARDIOVASCULAR DISEASES
9	33961973	Y Ayıkgöz, AM Salih, N Kankılıç, E Temiz	2021	10.1016/j.gene.2021.145690	Cardiopulmonary Bypass	qRT-PCR	15	0		Plasma			+				0.01	UP	Notes: 1) same patients who had blood taken before, during and 24h after the surgery, namely patients undergoing coronary bypass surgery with CPB, before and after cardiopulmonary bypass; 2) Should one include the inclusion and exclusion criteria, since these are studies conducted in patients (that issue is universal to several papers)? ; 3) The authors also made comparisions with a control group…	Completed and ok
10	29743974	A Piechota-Polanczyk, A Kopacz, D Kloska, B Zagrapan, C Neumayer, A Grochot-Przeczek, I Huk, C Brostjan, J Dulak, A Jozkowicz	2018	10.1155/2018/2028936	Aortic Aneurysm, Abdominal	qRT-PCR	28	14		Circulation-related		+					ns		Notes: 1) 59 patients who underwent open AAA patients treated only with simvastatin or who had taken no statins for at least 6 months before the AAA repair and matched them by AAA diameter and age. Finally, 42 patients were selected and divided into 14 “nonstatin” patients (10 men and 4 women) and 28 simvastatin-treated patients (25 men and 3 women) to study the effects of simvastatin; 2)SAMPLE: …	Completed and ok
													+
														+
						ELISA							+				0.05	UP	P=0.022 sinvastatin increased the protein HO-1 expression
11	15183196	C Furman, AK Rundlöf, G Larigauderie, M Jaye, G Bricca, C Copin, AM Kandoussi, JC Fruchart, ES Arnér, M Rouis	2004	10.1016/j.freeradbiomed.2004.04.016	Plaque, Atherosclerotic	qRT-PCR	4	4		Circulation-related						+	0.05	UP	Notes: 1) samples were human atherosclerotic plaques derived from patient carotid endarterectomy samples; Another important issue is the same patients were used and the sample taken from the plaques was compared to that of sorrounding healthy areas of the artery specimen derived from the same patients by RT-PCR; 2) the majority of the paper was taken on human cells derived from cell lines or expo…	Completed and ok
12	31340238	JE Barbosa, MB Stockler-Pinto, BO da Cruz, ACT da Silva, JS Anjos, CT Mesquita, D Mafra, LFMF Cardozo	2019	10.5935/abc.20190125	Coronary Artery Disease	qRT-PCR	35	12		PBMC				+			ns			Completed and ok
238	38158664	Shunli Liang, You Wu, Rongbo Zhang, Xilin Xin, Linsheng Xu	2023	10.14715/cmb/2023.69.13.32	Ischemic stroke patients with qi deficiency and blood stasis	Western blot	59	58		PBMC				YES			0.05	UP	Randomized Controlled Trial; I wasn't able to find the method information in the study. Perhaps this study should be excluded? VMC: they describe 'SDS-PAGE electrophoresis' which indicates WB, as well as other indicators, 'The cells were washed and incubated with fluorescently labelled sheep's blood lymphocytes. Incubate the fluorescently labelled sheep anti-rabbit secondary antibody for 1h, wash…	Possibly to exclude
DIABETES AND OBESITY																			DIABETES AND OBESITY	DIABETES AND OBESITY
13	25875220	H Yang, W Xu, Z Zhou, J Liu, X Li, L Chen, J Weng, Z Yu	2015	10.1055/s-0035-1545345	Diabetes Mellitus, Type 2	Western blot	14	14		PBMC				+			0.01	UP	NQO-1 was upregulated after curcumin intervention (15-days curcumin treatment in T2DM patients (some with DKD-diabetic kidney disease)).	OK Comparison type is before treatment and after treatment (the same group of patients)-should we add this in the dropdown menu? MJ: Perhaps it wan's clear that untreated vs treated means exactly: before and after the treatment. In such a case, N case = N sample, here N = 14. I hope that helps
14	29346597	P Dandona, H Ghanim, S Abuaysheh, K Green, S Dhindsa, A Makdissi, M Batra, ND Kuhadiya, A Chaudhuri	2018	10.1210/jc.2017-02343	Diabetes Mellitus, Type 2 and Obesity	qRT-PCR	14	10		PBMC			+				0.05	UP	NQO-1 and HO-1 expression was upregulated after exenatide treatment.	OK
														+			0.05	UP
						Western blot							+				N/A		Not able to detect protein signal for HMOX1.
														+			0.05	UP	NQO1 upregulated after the treatment
15	34371884	N Rabbani, M Xue, MO Weickert, PJ Thornalley	2021	10.3390/nu13072374	Obesity	Other (in comments)	29	0		PBMC	+						ns		Method: Gene array, Nanostring. The study correlated the decreased expression (after dietary supplement tRES-HESP treatment) of CCL2, COX-2, IL-8 and RAGE wth the expression of other genes, including the six genes we focus on. Highly overweight and obese (treated vs placebo). Correleation coefficients are reported.	OK The study reported correlation in expression, how should we report this?
												+					0.001	DOWN	The expression of the gene in PBMCs is written (downregulated), however the correlation with the CCL2 was positive (p value is related to the correlation coefficient).
												+					0.01	DOWN	The expression of the gene in PBMCs is written (downregulated), however the correlation with the RAGE was positive (p value is related to the correlation coefficient).
													+				0.001	UP	The expression of the gene in PBMCs is written (upregulated), however the correlation with the CCL2 was negative (p value is related to the correlation coefficient).
													+				0.01	UP	The expression of the gene in PBMCs is written (upregulated), however the correlation with the RAGE was negative (p value is related to the correlation coefficient).
														+			0.05	UP	The expression of the gene in PBMCs is written (upregulated), however the correlation with the plasma MG (methylglyoxal) was negative (p value is related to the correlation coefficient).
														+			0.01	UP	The expression of the gene in PBMCs is written (upregulated), however the correlation with the FPG (fasting plasma glucose) was negative (p value is related to the correlation coefficient).
														+			0.01	DOWN	The expression of the gene in PBMCs is written (downregulated), however the correlation with the CCL2 was positive (p value is related to the correlation coefficient).
														+			0.01	DOWN	The expression of the gene in PBMCs is written (downregulated), however the correlation with the IL-8 was positive (p value is related to the correlation coefficient).
																+	ns
16	36012132	AH Cincotta, E Cersosimo, M Alatrach, M Ezrokhi, C Agyin, J Adams, R Chilton, C Triplitt, B Chamarthi, N Cominos, RA DeFronzo	2022	10.3390/ijms23168851	Diabetes Mellitus, Type 2	qRT-PCR	15	0		PBMC			+				0.001	DOWN	40% less after 4 months of bromocriptine-QR therapy in comparison to pre-treatment status	OK Comparison type is before treatment and after treatment (the same group of patients)-should we add this in the dropdown menu?
														+			0.05	DOWN	39% less after 4 months of bromocriptine-QR therapy in comparison to pre-treatment status
17	27374075	X Xu, J Sun, X Chang, J Wang, M Luo, KA Wintergerst, L Miao, L Cai	2016	10.1111/jcmm.12900	Diabetes Mellitus, Type 2	ELISA	341	266		Serum			+				0.05	DOWN	NFE2L2 rs2364723 GG genotype was significantly associated with decreased serum HMOX-1 levels (p value is related to the association analysis).	OK, Do we include the variant association? They studied NFE2L2 variant in association to serum HMOX1 levels. I am not sure what to choose in the comparison type in the second box-comparison of patients with complications to patients without complications)?
							27	84					+				0.05	UP	Serum HMOX1 level was higher in patients with complications, compared to those without. MJ: case T2DM w/, control T2DM w/o complications
18	27274779	AS Jiménez-Osorio, S González-Reyes, WR García-Niño, H Moreno-Macías, ME Rodríguez-Arellano, G Vargas-Alarcón, J Zúñiga, R Barquera, J Pedraza-Chaverri	2016	10.1155/2016/7367641	Diabetes Mellitus, Type 2 and Obesity	Other (in comments)	627	1020		Circulation-related			+				0.05	Variant association	Association of HMOX1 variant with obesity. Method: TaqMan genotyping.	OK Do we include the study (variant association)? MJ: Can the person who reviewed this study add info on how was HMOX1 regulated: UP or DOWN? PPD: it is a variant associantion analysis, no expression was analysed.
														+			ns
19	32049633	S Baig, M Shabeer, RE Parvaresh, M Agarwal, MH Lee, DSQ Ooi, C Chia, N Aung, G Ng, Y Teo, V Chhay, F Magkos, A Vidal-Puig, RCS Seet, SA Toh	2020	10.1136/bmjdrc-2019-000945	Diabetes Mellitus, Type 2 (family history)	qRT-PCR	9	9		PBMC						+	0.05	UP	TXNRD1 was upregulated in FDRT-derived (first degree relative with T2DM) MNCs after meal ingestion or insulin stimulation. (Nrf2 was also upregulated).	OK They studied normal subjects with a family history of T2DM (not a disease). I am not sure what to choose in the comparison type (both groups are healthy individuals with or without a family history of T2DM)
20	36829785	IL Ferreira, S Costa, BJ Moraes, A Costa, O Fokt, D Marinho, V Alves, IP Baptista, AC Rego	2023	10.3390/antiox12020226	Periodontitis	qRT-PCR	10	10	Healthy subject	PBMC	+						0.001	DOWN	PDT (periodontitis) patients compared to control (this three results can be excluded from the table, because they only include PDT patients)	OK I am not sure what to choose in the comparison type (both groups are patients)
												+					0.01	DOWN
													+				ns
					Periodontitis and Diabetes Mellitus, Type 2		10	10	Subject with a single disease		+						0.01	UP	T2D-PDT patients compared to PDT
												+					0.05	UP
													+
					Diabetes Mellitus, Type 2		10	10	Healthy subject		+						ns		T2D compared to control
												+
													+
					Periodontitis and Diabetes Mellitus, Type 2		10	10	Subject with a single disease		+						ns		T2D compared to T2D-PDT
												+
													+
BLOOD DISORDERS																			BLOOD DISORDERS	BLOOD DISORDERS
21	27071063	JF Doss, JC Jonassaint, ME Garrett, AE Ashley-Koch, MJ Telen, J-T Chi	2016	10.1371/journal.pone.0152895	Sickle Cell Anemia	qRT-PCR	16	0	Subject prior to the treatment	Whole blood			+				0.05	UP	Bone marrow - sample: erythroid progenitors; Whole blood samples, Phase 1 Study of a Sulforaphane-Containing Broccoli Sprout Homogenate; reported are the basal values of gene expression, normalized to 1.0, in the treated and control groups, for NQO1 and HMOX1. Perhaps this study should be excluded?	WK: Whole blood samples, not bone marrow. Corrected.
														+			ns			WK: Whole blood samples, not bone marrow. NQO1 levels were not significantly different.Corrected.
22	31198069	N Somparn, A Prawan, L Senggunprai, U Kukongviriyapan, A Jetsrisuparb, MH Lee, DH Kim, V Kukongviriyapan, YJ Surh	2019	10.1080/10715762.2019.1632444	beta-Thalassemia	qRT-PCR	22	24	Healthy subject	PBMC	+						0.05	UP		OK
													+				ns
						Western blot			Healthy subject		+						0.01	UP		OK ... WK: but ** - in the figure, exact p value is not mentioned.
													+				ns			OK
CANCER																			CANCER	CANCER
23	26238954	A Alam, ND Mukhopadhyay, Y Ning, LB Reshko, RJG Cardnell, O Alam, CS Rabender, VA Yakovlev, L Walker, MS Anscher, RB Mikkelsen	2015	10.1016/j.ijrobp.2015.05.049	Breast Neoplasms, Head and Neck Neoplasms, and other	qRT-PCR	179	26	Subject prior to the treatment	Buffy coat			+				0.001	UP
24	22634319	DS Hong, R Kurzrock, JG Supko, X He, A Naing, J Wheler, D Lawrence, JP Eder, CJ Meyer, DA Ferguson, J Mier, M Konopleva, S Konoplev, M Andreeff, D Kufe, H Lazarus, GI Shapiro, B Dezube	2012	10.1158/1078-0432.CCR-11-2703	Neoplasms (advanced solid tumors and Lymphomas)	qRT-PCR	14	14	Subject prior to the treatment	PBMC				+			0.001	UP
25	20345481	T Miyazaki, Y Kirino, M Takeno, S Samukawa, M Hama, M Tanaka, S Yamaji, A Ueda, N Tomita, H Fujita, Y Ishigatsubo	2010	10.1111/j.1349-7006.2010.01550.x	Precursor Cell Lymphoblastic Leukemia-Lymphoma	Western blot	4	4	Healthy subject	PBMC			YES				ns
					Leukemia, Myeloid, Acute		12	4
26	25802333	D Ma, Q Fang, P Wang, R Gao, W Wu, T Lu, L Cao, X Hu, J Wang	2015	10.1074/jbc.M114.626960	Leukemia, Myelogenous, Chronic	qRT-PCR	17	18	Responders	PBMC			+				0.05	UP	Resistance towards imatinib (a TK inhibitor); Higher HO1 expression in CML cells isolated form patients insensitive to imatinib; control = IM-sensitive patients, and case - IM-insensitive patients
27	33903766	FM Consonni, A Bleve, MG Totaro, M Storto, P Kunderfranco, A Termanini, F Pasqualini, C Alì, C Pandolfo, F Sgambelluri, G Grazia, M Santinami, A Maurichi, M Milione, M Erreni, A Doni, M Fabbri, L Gribaldo, E Rulli, MP Soares, V Torri, R Mortarini, A Anichini, A Sica	2021	10.1038/s41590-021-00921-5	Melanoma	Fluorescence measurements	92	0	Lack of control	Monocytes			+				N/A	UP	METHOD: intracellular HO-1 was recorded as gMFI in permeabilized cells	Worse survival of melanoma patients who have higher status of HO-1 levels in blood monocytes (subsets R1, R2, R3); very complex study with a comprehensive analysis of 15 monocyte subsets
28	37199349	J Wang, H Peng, G Zhang, W Yan	2023	10.1080/16078454.2023.2198862	Lymphoma, Large B-Cell, Diffuse	Other (in comments)	604	0	Lack of control	B-cell derived tumor	+						0.001	UP
												+					0.01	DOWN
29	32455559	E Reszka, M Lesicka, E Wieczorek, E Jabłońska, B Janasik, M Stępnik, T Konecki, Z Jabłonowski	2020	10.3390/cancers12051296	Urinary Bladder Neoplasms	qRT-PCR	122	115	Healthy subject	Leukocytes	+						ns		PPD: Patients, expression according to gender sex PPD: This study also did the correlation analysis between the expression of Nrf2 and the six genes (table S6). I did not report that -open for discussion. MJ In the Method section, whole blood is named the sample type (Se is measured), whereas in the Result section (p. 4), the authors refer to periferial blood leukocytes, and I would assume this i…
												+
													+
														+
															+
																+
									Healthy subject		+						ns		PPD: patients, according to smoking status; MJ perhaps we don't need to report this; Table S3
												+
													+				0.01	DOWN
														+			ns
															+
																+
									Healthy subject		+						0.05	DOWN	PPD: patients vs controls, expression
												+					0.05	UP		MJ: This is important (GCLM 0.05 UP)
													+				0.05	DOWN
														+			0.01
															+		ns
																+
									Healthy subject		+						ns		PPD: patients vs controls multivariate analysis (adjusted by age, BMI, and smoking and alcohol habits) MJ: Tab 3
													+				0.01	UP		MJ: This is important (HMOX 0.01 IP and NQO1 0.01 UP)
														+
									Healthy subject		+						0.01	UP	PPD: patients, assoc between gene expression and DNA damage (linear regression, adjusted by age, BMI, and smoking and alcohol habits or ANOVA, according to the tertiles of Tail DNA) Tab. S5
												+					0.001	UP
													+				ns
														+
															+					MJ: This is important (GCLC 0.01 UP and GCLM 0.001 UP)
																+
									Healthy subject		+						0.05	DOWN	PPD: patients, assoc between gene expression and oxidative DNA damage (linear regression, adjusted by age, BMI, and smoking and alcohol habits or ANOVA, according to the tertiles of Tail DNA) ; beta coefficients reported; MJ perhaps we don't need to report this; Tab. S6
												+					ns
													+
														+
															+
																+
KIDNEY DISEASES																			KIDNEY DISEASES	KIDNEY DISEASES
30	28785379	J Shen, M Rasmussen, Q-R Dong, M Tepel, A Scholze	2017	10.1155/2017/9091879	Kidney Failure, Chronic	qRT-PCR	29	16	Healthy subject	PBMC				YES			0.001	UP	Effect in non-hemodialysis patients in comparison to healthy controls (3 housekeeping genes). Weaker effect in patients undergoing dialysis therapy (N=34, p<0.05 - 1 housekeeping gene).	WK: I changed information about protein levels analysis, it is 'In cell Western assay' not standard Western Blot
						Other (in comments)	23	13						YES			ns		Protein (in-cell Western assays) was also slightly elevated (p=0.06) in non-hemodialysis-dependent CKD patients compared to healthy controls. NO effect in patients undergoing dialysis therapy (N=29, p= 0.72). In cell Western assay: NQO1/ACTA immunofluorescence ratio on fixed monocytes (modified ICC).
31	26992136	LFMF Cardozo, MB Stockler-Pinto, D Mafra	2016	10.1002/mnfr.201500658	Kidney Failure, Chronic	qRT-PCR	13	13	Subject prior to the treatment	PBMC				YES			0.001	UP	Effect : before and after supplementation. No effect in palcebo group before and after supplementation (N= 12, p=0.63)	WK: information about N was corrected
32	32159187	M Esgalhado, JA Kemp, BR de Paiva, JS Brito, LFMF Cardozo, R Azevedo, DB Cunha, LS Nakao, D Mafra	2020	10.1039/c9fo02939g	Kidney Failure, Chronic	qRT-PCR	26 (crossover trial, number of patients that completed trial)			PBMC			YES				ns		no changes after resistant starch (RS) enriched cookies supplementation. No healthy group control. N=38 - initial number. Perhaps this study shuould be excluded?	WK: I clarified the information on the number of patients
														YES			ns		no changes after resistant starch (RS) enriched cookies supplementation. The analysis by qRT-PCR showed a positive association, as expected, between Nrf2 and NQO1 expression at the baseline. No healthy group control. N=38 - initial number. Perhaps this study shuould be excluded?
						Western blot								YES			0.05	UP	The period effect after resistant starch (RS) enriched cookies supplementation (p=0.02). No healthy group control. N=38 - initial number. The carryover effect was significant for increase the NQO1 levels evaluated by WB (p= 0.04). Perhaps this study shuould be excluded?
33	38772511	M Ribeiro, L Alvarenga, KS Coutinho-Wolino, LS Nakao, LFMF Cardozo, D Mafra	2024	10.1016/j.freeradbiomed.2024.05.034	Kidney Failure, Chronic; non-dialysis patients with Kidney Failure, Chronic stages 3–5	qRT-PCR	10	10	Subject prior to the treatment	PBMC				YES			0.05	UP	Randomized Controlled Trial; patients treated with 400 μg SFN administered over one month; reported are the basal values of gene expression, normalized to 1.0, in the treated and control groups, for NQO1 and HMOX1. Perhaps this study should be excluded?	OK
													YES				ns			WK: HMOX1 was not statistically significalt (p=0.07). Corrected.
34	25585822	LM Pedruzzi, LF Cardozo, JB Daleprane, MB Stockler-Pinto, EB Monteiro, M Leite Jr, ND Vaziri, D Mafra	2015	10.1007/s40620-014-0162-0	Kidney Failure, Chronic	qRT-PCR	20	11	Healthy subject	PBMC			YES				ns			WK: HMOX1 was not statistically different from control. Corrected.
														YES			0.01	DOWN		OK, WK: p value added.
OTHER																			OTHER	OTHER
35	38069389	GY Bekyarova, DG Vankova, VH Madjova, NA Bekyarov, AS Salim, DG Ivanova, SM Stoeva, DI Gerova, YD Kiselova-Kaneva	2023	10.3390/ijms242317067	Metabolic Syndrome	qRT-PCR	30	14	Healthy subject	PBMC			YES				0.05	UP	Also analysis of Hmox1 expression in MetS subgroups (according to ADMA and MDA levels)	ok. The article also mentions a therapeutic potential. "Investigating the relationship between MDA, ADMA, HO-1, and the transcription factors Nrf2 and NF-kB would contribute to elucidating the complex pathophysiological mechanisms of cellular damage in MetS, and this is important for the prevention, early diagnosis, and treatment strategy of cardiovascular diseases and MetS."
36	38783088	Y Wang, X Fu, L Zeng, Y Hu, R Gao, S Xian, S Liao, J Huang, Y Yang, J Liu, H Jin, J Klaunig, Y Lu, S Zhou	2024	10.1038/s42003-024-06243-0	Cholestasis, Intrahepatic	qRT-PCR	61	27	Healthy subject	Serum			YES				0.001	UP		ok. The article also claims a therapeutic biomarker but these are more based on findings from animal model study. "Our findings suggest that the intervention of Nrf2/HO- 1 signaling has a potential translational value in the clinical treatment of cholestatic liver disease." Although not usual, the article states that gene expression results are obtained in serum. Nowehere in the article it is sta…
37	30466076	C Tang, X Wang, Y Xie, X Cai, N Yu, Y Hu, Z Zheng	2018	10.1159/000495400	Lupus Erythematosus, Systemic	qRT-PCR	9			PBMC		YES					0.05	UP	PBMCs isolated from SLE patients then treated with 4-octyl itaconate.	THIS STUDY REPORTS EX VİVO STUDY THEREFORE IT SHOULD BE DELETED. I deleted the N number of controls because no control group is used in this paper. Page 981 under the heading "ex-vivo culture of PBMCS" it is given as: "PBMCs from nine SLE patients were collected via the lymphocyte separation medium..."	YES
													YES						PBMCs isolated from SLE patients then treated with 4-octyl itaconate ex vivo.
														YES					PBMCs isolated from SLE patients then treated with 4-octyl itaconate (OI) ex vivo. Also NQO1 activity was measured after OI.
38	27222475	P Song, K Li, L Liu, X Wang, Z Jian, W Zhang, G Wang, C Li, T Gao	2016	10.1111/jcmm.12874	Vitiligo	Other (in comments)	1136	1200	Healthy subject	Circulation-related			YES				ns		Associacion of HO-1 polymorphisms (rs2071746) with the risk of vitiligo; Method: PCR-RFLP, DNA extracted from peripheral blood samples	ok. The study also suggests a therapeutic biomarker: "The present findings indicate that treatments strategies that regulate HO-1 activity could potentially reverse melanocyte degeneration and depigmentation in vitiligo, ultimately leading to improved self-esteem and better quality of life in patients."
							180	180	Healthy subject	Serum			YES				0.05	DOWN	Method: HO-1 activity measured using a (not-well defined) kit, absorbance measured at 450 nm. Serum HO-1 activity was lower in patients than in controls (P = 0.024).
39	25057809	A Camargo, P Peña-Orihuela, OA Rangel-Zúñiga, P Pérez-Martínez, J Delgado-Lista, C Cruz-Teno, C Marín, F Tinahones, MM Malagón, HM Roche, F Pérez-Jiménez, J López-Miranda	2014	10.1016/j.fct.2014.07.024	Metabolic Syndrome	qRT-PCR	75	0	Subject prior to the treatment	PBMC						YES	0.05	UP	TXNRD1 expression levels were higher at 2 h after the intake of the HSFA meal than after the intake of the HMUFA (p=0.021).	all ok. The article does not specifically claim the biomarker has therapeutic potential. MJ: Ok, can you please explain you think this biomarker has the therapeutic potential? I assume we can agree on that based on strong evidences provided (p<0.005 or p<0.001).
																YES	0.05	UP	TXNRD1 expression levels were higher at 2 h after the intake of the HSFA meal than after the intake LFHCC (p=0.002) .
																YES	0.001	UP	TXNRD1 expression levels were higher at 2 h after the intake of the HSFA meal than after the intake of the LFHCC n-3 meals (P=0.001) .
																YES	0.05	UP	TXNRD1 expression levels were higher at 0h+2h+4h after the intake of the HSFA meal than after the LFHCC (p=0.013).
																YES	0.05	UP	TXNRD1 expression levels were higher at 0h+2h+4h after the intake of the HSFA meal than after the LFHCC n-3 meals (p=0.033).
40	32242086	H Liu, AW Zimmerman, K Singh, SL Connors, E Diggins, KK Stephenson, AT Dinkova-Kostova, JW Fahey	2020	10.1038/s41598-020-62714-4	Autism Spectrum Disorder	qRT-PCR	10 (6)	7	Subject prior to the treatment	PBMC			YES				ns		NQO1, HO1 expression was analysed in autism spectrum disorder after SF treatment.	ok. The biomarkers are not themselves therapeutic targets but are instead used to monitor the biological effects of sulforaphane
														YES
170
171
172
173
174
175
176
177
178
179
180
181
182
183
184
185
186
187
188
189
190
191
192
193
194
195
196
197
198
199
200
201
202
203
204
205
206
207
208
209
210
211
212
213
214
215
216
217
218
219
220
221
222
223
224
225
226
227
228
229
230
231
232
233
234
235
236
237
238
239
240
241
242
243
244
245
246
247
248
249
250
251
252
253
254
255
256
257
258
259
260
261
262
263
264
265
266
267
268
269
270
271
272
273
274
275
276
277
278
279
280
281
282
283
284
285
286
287
288
289
290
291
292
293
294
295
296
297
298
299
300
301
302
303
304
305
306
307
308
309
310
311
312
313
314
315
316
317
318
319
320
321
322
323
324
325
326
327
328
329
330
331
332
333
334
335
336
337
338
339
340
341
342
343
344
345
346
347
348
349
350
351
352
353
354
355
356
357
358
359
360
361
362
363
364
365
366
367
368
369
370
371
372
373
374
375
376
377
378
379
380
381
382
383
384
385
386
387
388
389
390
391
392
393
394
395
396
397
398
399
400
401
402
403
404
405
406
407
408
409
410
411
412
413
414
415
416
417
418
419
420
421
422
423
424
425
426
427
428
429
430
431
432
433
434
435
436
437
438
439
440
441
442
443
444
445
446
447
448
449
450
451
452
453
454
455
456
457
458
459
460
461
462
463
464
465
466
467
468
469
470
471
472
473
474
475
476
477
478
479
480
481
482
483
484
485
486
487
488
489
490
491
492
493
494
495
496
497
498
499
500
501
502
503
504
505
506
507
508
509
510
511
512
513
514
515
516
517
518
519
520
521
522
523
524
525
526
527
528
529
530
531
532
533
534
535
536
537
538

[truncated: 4 more sheets: Arkusz1, Print 1, Print 2, Print 3]
